# Supplementary material for: ﻿A new species of Xenophrys (Amphibia, Anura, Megophryidae) from southern Tibet, China
Source: Zookeys. 2023 Oct 20;1182:307–29. doi: 10.3897/zookeys.1182.106828 (PMC10612118; doi:10.3897/zookeys.1182.106828)
Supplement: XML Treatment for Xenophrys pangdaensis [file zookeys.1182.106828-treatment1.xml]

<!DOCTYPE tp:taxon-treatment
  PUBLIC "-//TaxonX//DTD Taxonomic Treatment Publishing DTD v0 20100105//EN" "tax-treatment-NSO.dtd">
<tp:taxon-treatment xmlns:tp="http://www.plazi.org/taxpub"><tp:treatment-meta><kwd-group><label>Taxon classification</label><kwd>
                <named-content content-type="kingdom">Animalia</named-content>
              </kwd><kwd>
                <named-content content-type="order">Anura</named-content>
              </kwd><kwd>
                <named-content content-type="family">Megophryidae</named-content>
              </kwd></kwd-group><mixed-citation publication-type="journal"><person-group><name><surname>Shu</surname><given-names>Guocheng</given-names></name><name><surname>Li</surname><given-names>Ke</given-names></name><name><surname>Wu</surname><given-names>Yayong</given-names></name><name><surname>Liu</surname><given-names>Qin</given-names></name><name><surname>He</surname><given-names>Zhongping</given-names></name><name><surname>Li</surname><given-names>Ling</given-names></name><name><surname>Zhang</surname><given-names>He</given-names></name><name><surname>Guo</surname><given-names>Peng</given-names></name></person-group><article-title>﻿A new species of <italic><tp:taxon-name><tp:taxon-name-part taxon-name-part-type="genus" reg="Xenophrys">Xenophrys</tp:taxon-name-part></tp:taxon-name></italic> (<tp:taxon-name><tp:taxon-name-part taxon-name-part-type="class">Amphibia</tp:taxon-name-part></tp:taxon-name>, <tp:taxon-name><tp:taxon-name-part taxon-name-part-type="order">Anura</tp:taxon-name-part></tp:taxon-name>, <tp:taxon-name><tp:taxon-name-part taxon-name-part-type="family">Megophryidae</tp:taxon-name-part></tp:taxon-name>) from southern Tibet, China</article-title><source>Zookeys</source><day>20</day><month>10</month><year>2023</year><volume>1182</volume><fpage>307</fpage><lpage>329</lpage><pub-id pub-id-type="doi">10.3897/zookeys.1182.106828</pub-id></mixed-citation></tp:treatment-meta><tp:nomenclature><label>﻿</label><tp:taxon-name>
              <object-id xmlns:xlink="http://www.w3.org/1999/xlink" content-type="arpha" xlink:type="simple">54A0DCC4-A14C-54C0-90DB-0ED92995F026</object-id>
              <tp:taxon-name-part taxon-name-part-type="genus" reg="Xenophrys">Xenophrys</tp:taxon-name-part>
              <tp:taxon-name-part taxon-name-part-type="species" reg="pangdaensis">pangdaensis</tp:taxon-name-part>
              <object-id xmlns:xlink="http://www.w3.org/1999/xlink" content-type="zoobank" xlink:type="simple">https://zoobank.org/262319B9-D690-4FDB-9A44-621FD390956E</object-id>
            </tp:taxon-name><tp:taxon-status xmlns:xlink="http://www.w3.org/1999/xlink" xlink:type="simple">sp. nov.</tp:taxon-status><xref ref-type="fig" rid="F3">Fig. 3</xref></tp:nomenclature><tp:treatment-sec sec-type="type material" id="SECID0EQ1AK"><title>Type material.</title><p><bold><italic>Holotype</italic>.</bold> YBU21248, adult male, collected by Ke Li and He Zhang on 28 August 2021 from Pangda Village (<named-content xmlns:xlink="http://www.w3.org/1999/xlink" content-type="dwc:verbatimCoordinates" xlink:type="simple"><named-content content-type="geo-json" specific-use="{&#34;type&#34;:&#34;Point&#34;,&#34;coordinates&#34;:[89.007000,27.287500]}" id="NCID0E51AK" xlink:type="simple">27°17.25'N, 89°0.42'E</named-content></named-content>; ca. 2000 m a.s.l.), Yadong Town, Yadong County, Tibet Autonomous Region, China.</p><p><bold><italic>Paratypes</italic>.</bold> Six adult specimens (males: YBU21258, YBU21259, YBU21260, YBU21261, YBU21269; female: YBU21262) were collected from two very close sites in Yadong Town by Ke Li and He Zhang on 28 August 2021.</p></tp:treatment-sec><tp:treatment-sec sec-type="material" id="SECID0EK2AK"><title>Other specimens examined.</title><p>Thirteen tadpoles were collected by Ke Li and He Zhang on 4 September 2021. Five tadpoles were collected from Pangda Village (17 km, <named-content xmlns:xlink="http://www.w3.org/1999/xlink" content-type="dwc:verbatimCoordinates" xlink:type="simple"><named-content content-type="geo-json" specific-use="{&#34;type&#34;:&#34;Point&#34;,&#34;coordinates&#34;:[89.005667,27.303000]}" id="NCID0ET2AK" xlink:type="simple">27°18.18'N, 89°0.34'E</named-content></named-content>), Yadong Town. The other tadpoles were collected from Pangda Village (<named-content xmlns:xlink="http://www.w3.org/1999/xlink" content-type="dwc:verbatimCoordinates" xlink:type="simple"><named-content content-type="geo-json" specific-use="{&#34;type&#34;:&#34;Point&#34;,&#34;coordinates&#34;:[89.007000,27.287500]}" id="NCID0E22AK" xlink:type="simple">27°17.25'N, 89°0.42'E</named-content></named-content>) together with the holotype.</p></tp:treatment-sec><tp:treatment-sec sec-type="etymology" id="SECID0EA3AK"><title>Etymology.</title><p>The species name <italic>pangdaensis</italic> indicates the type locality of Pangda Village, Yadong County, Tibet Autonomous Region, China.</p></tp:treatment-sec><tp:treatment-sec sec-type="Suggested name" id="SECID0EI3AK"><title>Suggested name.</title><p>Pangda Horned Toad (English), and Pang Da Jiao Chan (庞达角蟾, Chinese).</p></tp:treatment-sec><tp:treatment-sec sec-type="Diagnoses" id="SECID0EN3AK"><title>Diagnoses.</title><p>(1) Small body size, <abbrev xmlns:xlink="http://www.w3.org/1999/xlink" xlink:title="snout-vent length" id="ABBRID0ET3AK" xlink:type="simple">SVL</abbrev> 17.9–22.2 mm (20.5±1.8, <italic>n</italic> = 6) in adult males and <abbrev xmlns:xlink="http://www.w3.org/1999/xlink" xlink:title="snout-vent length" id="ABBRID0EZ3AK" xlink:type="simple">SVL</abbrev> 23.4 mm (<italic>n</italic> = 1) in the adult female (Table <xref ref-type="table" rid="T3">3</xref>); (2) tympanum indistinct, supratympanic fold distinct; (3) canthus rostralis well-developed, snout tip far beyond the margin of the lower lip; (5) pupil vertical; (6) vomerine teeth present, maxillary teeth present; (7) tongue notched terminally; (8) supernumerary tubercles absent, subarticular, metacarpal and metatarsal tubercles indistinct; (9) relative finger lengths I &lt; II &lt; IV &lt; III, finger tips rounded, slightly expanded relative to digit widths; (10) toes with narrow lateral fringes and tarsal folds; (11) a dark triangular marking with light edge between eyes, a dark)(-shaped marking, with light edge, present on center of dorsum, pectoral glands on sides of the breast.</p><table-wrap id="T3" position="float" orientation="portrait"><label>Table 3.</label><caption><p>Measurements (in mm) of the type series of <italic><tp:taxon-name><tp:taxon-name-part taxon-name-part-type="genus" reg="Xenophrys">Xenophrys</tp:taxon-name-part><tp:taxon-name-part taxon-name-part-type="species" reg="pangdaensis">pangdaensis</tp:taxon-name-part></tp:taxon-name></italic> sp. nov.</p></caption><table id="TID0EXMDK" rules="all"><tbody><tr><th rowspan="1" colspan="1"/><th rowspan="1" colspan="1">YBU21248 (holotype)</th><th rowspan="1" colspan="1">YBU21262 (paratype)</th><th rowspan="1" colspan="1">YBU21261 (paratype)</th><th rowspan="1" colspan="1">YBU21259 (paratype)</th><th rowspan="1" colspan="1">YBU21260 (paratype)</th><th rowspan="1" colspan="1">YBU21269 (paratype)</th><th rowspan="1" colspan="1">YBU21258 (paratype)</th></tr><tr><td rowspan="1" colspan="1">Sex</td><td rowspan="1" colspan="1">male</td><td rowspan="1" colspan="1">female</td><td rowspan="1" colspan="1">male</td><td rowspan="1" colspan="1">male</td><td rowspan="1" colspan="1">male</td><td rowspan="1" colspan="1">male</td><td rowspan="1" colspan="1">male</td></tr><tr><td rowspan="1" colspan="1">
                      <abbrev xmlns:xlink="http://www.w3.org/1999/xlink" xlink:title="snout-vent length" id="ABBRID0ES6AK" xlink:type="simple">SVL</abbrev>
                    </td><td rowspan="1" colspan="1">21.5</td><td rowspan="1" colspan="1">23.4</td><td rowspan="1" colspan="1">21.7</td><td rowspan="1" colspan="1">20.9</td><td rowspan="1" colspan="1">18.6</td><td rowspan="1" colspan="1">17.9</td><td rowspan="1" colspan="1">22.2</td></tr><tr><td rowspan="1" colspan="1">
                      <abbrev xmlns:xlink="http://www.w3.org/1999/xlink" xlink:title="forearm length" id="ABBRID0EQABK" xlink:type="simple">FAL</abbrev>
                    </td><td rowspan="1" colspan="1">3.4</td><td rowspan="1" colspan="1">5.9</td><td rowspan="1" colspan="1">7.5</td><td rowspan="1" colspan="1">5.5</td><td rowspan="1" colspan="1">4.3</td><td rowspan="1" colspan="1">3.6</td><td rowspan="1" colspan="1">4.6</td></tr><tr><td rowspan="1" colspan="1">
                      <abbrev xmlns:xlink="http://www.w3.org/1999/xlink" xlink:title="hand length" id="ABBRID0EOBBK" xlink:type="simple">HAL</abbrev>
                    </td><td rowspan="1" colspan="1">6.5</td><td rowspan="1" colspan="1">6.3</td><td rowspan="1" colspan="1">7.2</td><td rowspan="1" colspan="1">5.2</td><td rowspan="1" colspan="1">5.1</td><td rowspan="1" colspan="1">5.8</td><td rowspan="1" colspan="1">8.0</td></tr><tr><td rowspan="1" colspan="1">
                      <abbrev xmlns:xlink="http://www.w3.org/1999/xlink" xlink:title="hindlimb length" id="ABBRID0EMCBK" xlink:type="simple">HLL</abbrev>
                    </td><td rowspan="1" colspan="1">30.4</td><td rowspan="1" colspan="1">33.5</td><td rowspan="1" colspan="1">30.5</td><td rowspan="1" colspan="1">34.9</td><td rowspan="1" colspan="1">30.4</td><td rowspan="1" colspan="1">26.6</td><td rowspan="1" colspan="1">35.4</td></tr><tr><td rowspan="1" colspan="1">
                      <abbrev xmlns:xlink="http://www.w3.org/1999/xlink" xlink:title="shank length" id="ABBRID0EKDBK" xlink:type="simple">SHL</abbrev>
                    </td><td rowspan="1" colspan="1">10.9</td><td rowspan="1" colspan="1">11.4</td><td rowspan="1" colspan="1">11.3</td><td rowspan="1" colspan="1">9.8</td><td rowspan="1" colspan="1">9.1</td><td rowspan="1" colspan="1">9.2</td><td rowspan="1" colspan="1">11.6</td></tr><tr><td rowspan="1" colspan="1">
                      <abbrev xmlns:xlink="http://www.w3.org/1999/xlink" xlink:title="snout length" id="ABBRID0EIEBK" xlink:type="simple">SL</abbrev>
                    </td><td rowspan="1" colspan="1">3.3</td><td rowspan="1" colspan="1">3.0</td><td rowspan="1" colspan="1">3.1</td><td rowspan="1" colspan="1">2.6</td><td rowspan="1" colspan="1">2.7</td><td rowspan="1" colspan="1">1.8</td><td rowspan="1" colspan="1">3.0</td></tr><tr><td rowspan="1" colspan="1">
                      <abbrev xmlns:xlink="http://www.w3.org/1999/xlink" xlink:title="foot length" id="ABBRID0EGFBK" xlink:type="simple">FOL</abbrev>
                    </td><td rowspan="1" colspan="1">10.8</td><td rowspan="1" colspan="1">10.1</td><td rowspan="1" colspan="1">11.2</td><td rowspan="1" colspan="1">9.7</td><td rowspan="1" colspan="1">6.5</td><td rowspan="1" colspan="1">8.9</td><td rowspan="1" colspan="1">10.9</td></tr><tr><td rowspan="1" colspan="1">
                      <abbrev xmlns:xlink="http://www.w3.org/1999/xlink" xlink:title="internarial distance" id="ABBRID0EEGBK" xlink:type="simple">IN</abbrev>
                    </td><td rowspan="1" colspan="1">2.5</td><td rowspan="1" colspan="1">2.9</td><td rowspan="1" colspan="1">2.1</td><td rowspan="1" colspan="1">2.4</td><td rowspan="1" colspan="1">2.9</td><td rowspan="1" colspan="1">3.1</td><td rowspan="1" colspan="1">2.7</td></tr><tr><td rowspan="1" colspan="1">
                      <abbrev xmlns:xlink="http://www.w3.org/1999/xlink" xlink:title="inter upper eyelid width" id="ABBRID0ECHBK" xlink:type="simple">IUE</abbrev>
                    </td><td rowspan="1" colspan="1">2.9</td><td rowspan="1" colspan="1">2.3</td><td rowspan="1" colspan="1">2.4</td><td rowspan="1" colspan="1">2.1</td><td rowspan="1" colspan="1">3.3</td><td rowspan="1" colspan="1">2.5</td><td rowspan="1" colspan="1">3.4</td></tr><tr><td rowspan="1" colspan="1">
                      <abbrev xmlns:xlink="http://www.w3.org/1999/xlink" xlink:title="maximum upper eyelid width" id="ABBRID0EAIBK" xlink:type="simple">UEW</abbrev>
                    </td><td rowspan="1" colspan="1">1.9</td><td rowspan="1" colspan="1">2.0</td><td rowspan="1" colspan="1">1.6</td><td rowspan="1" colspan="1">1.3</td><td rowspan="1" colspan="1">2.11</td><td rowspan="1" colspan="1">2.5</td><td rowspan="1" colspan="1">1.9</td></tr><tr><td rowspan="1" colspan="1">
                      <abbrev xmlns:xlink="http://www.w3.org/1999/xlink" xlink:title="largest tympanum diameter" id="ABBRID0E5IBK" xlink:type="simple">TYD</abbrev>
                    </td><td rowspan="1" colspan="1">1.8</td><td rowspan="1" colspan="1">1.1</td><td rowspan="1" colspan="1">1.7</td><td rowspan="1" colspan="1">1.7</td><td rowspan="1" colspan="1">1.8</td><td rowspan="1" colspan="1">1.6</td><td rowspan="1" colspan="1">1.5</td></tr><tr><td rowspan="1" colspan="1">
                      <abbrev xmlns:xlink="http://www.w3.org/1999/xlink" xlink:title="head length" id="ABBRID0E3JBK" xlink:type="simple">HL</abbrev>
                    </td><td rowspan="1" colspan="1">7.6</td><td rowspan="1" colspan="1">6.7</td><td rowspan="1" colspan="1">7.6</td><td rowspan="1" colspan="1">6.3</td><td rowspan="1" colspan="1">5.4</td><td rowspan="1" colspan="1">6.2</td><td rowspan="1" colspan="1">7.4</td></tr><tr><td rowspan="1" colspan="1">
                      <abbrev xmlns:xlink="http://www.w3.org/1999/xlink" xlink:title="head width" id="ABBRID0E1KBK" xlink:type="simple">HW</abbrev>
                    </td><td rowspan="1" colspan="1">6.9</td><td rowspan="1" colspan="1">7.1</td><td rowspan="1" colspan="1">7.0</td><td rowspan="1" colspan="1">6.2</td><td rowspan="1" colspan="1">6.2</td><td rowspan="1" colspan="1">6.5</td><td rowspan="1" colspan="1">8.5</td></tr><tr><td rowspan="1" colspan="1">
                      <abbrev xmlns:xlink="http://www.w3.org/1999/xlink" xlink:title="first finger length" id="ABBRID0EYLBK" xlink:type="simple">FIL</abbrev>
                    </td><td rowspan="1" colspan="1">2.6</td><td rowspan="1" colspan="1">2.6</td><td rowspan="1" colspan="1">3.3</td><td rowspan="1" colspan="1">2.3</td><td rowspan="1" colspan="1">2.2</td><td rowspan="1" colspan="1">2.5</td><td rowspan="1" colspan="1">3.2</td></tr><tr><td rowspan="1" colspan="1">
                      <abbrev xmlns:xlink="http://www.w3.org/1999/xlink" xlink:title="second finger length" id="ABBRID0EWMBK" xlink:type="simple">FIIL</abbrev>
                    </td><td rowspan="1" colspan="1">3.6</td><td rowspan="1" colspan="1">3.9</td><td rowspan="1" colspan="1">3.9</td><td rowspan="1" colspan="1">3.4</td><td rowspan="1" colspan="1">2.6</td><td rowspan="1" colspan="1">2.8</td><td rowspan="1" colspan="1">3.3</td></tr><tr><td rowspan="1" colspan="1">
                      <abbrev xmlns:xlink="http://www.w3.org/1999/xlink" xlink:title="third finger length" id="ABBRID0EUNBK" xlink:type="simple">FIIIL</abbrev>
                    </td><td rowspan="1" colspan="1">6.0</td><td rowspan="1" colspan="1">5.9</td><td rowspan="1" colspan="1">5.4</td><td rowspan="1" colspan="1">4.8</td><td rowspan="1" colspan="1">4.8</td><td rowspan="1" colspan="1">5.1</td><td rowspan="1" colspan="1">4.9</td></tr><tr><td rowspan="1" colspan="1">
                      <abbrev xmlns:xlink="http://www.w3.org/1999/xlink" xlink:title="fourth finger length" id="ABBRID0ESOBK" xlink:type="simple">FIVL</abbrev>
                    </td><td rowspan="1" colspan="1">4.4</td><td rowspan="1" colspan="1">3.9</td><td rowspan="1" colspan="1">4.6</td><td rowspan="1" colspan="1">3.7</td><td rowspan="1" colspan="1">3.1</td><td rowspan="1" colspan="1">3.8</td><td rowspan="1" colspan="1">3.3</td></tr><tr><td rowspan="1" colspan="1">
                      <abbrev xmlns:xlink="http://www.w3.org/1999/xlink" xlink:title="nostril-snout length" id="ABBRID0EQPBK" xlink:type="simple">SN</abbrev>
                    </td><td rowspan="1" colspan="1">1.5</td><td rowspan="1" colspan="1">1.3</td><td rowspan="1" colspan="1">1.8</td><td rowspan="1" colspan="1">1.4</td><td rowspan="1" colspan="1">1.3</td><td rowspan="1" colspan="1">1.4</td><td rowspan="1" colspan="1">1.8</td></tr><tr><td rowspan="1" colspan="1">
                      <abbrev xmlns:xlink="http://www.w3.org/1999/xlink" xlink:title="eye-nostril length" id="ABBRID0EOQBK" xlink:type="simple">EN</abbrev>
                    </td><td rowspan="1" colspan="1">1.6</td><td rowspan="1" colspan="1">1.4</td><td rowspan="1" colspan="1">2.4</td><td rowspan="1" colspan="1">1.5</td><td rowspan="1" colspan="1">1.5</td><td rowspan="1" colspan="1">1.8</td><td rowspan="1" colspan="1">1.9</td></tr><tr><td rowspan="1" colspan="1">
                      <abbrev xmlns:xlink="http://www.w3.org/1999/xlink" xlink:title="eye length" id="ABBRID0EMRBK" xlink:type="simple">EL</abbrev>
                    </td><td rowspan="1" colspan="1">2.7</td><td rowspan="1" colspan="1">2.5</td><td rowspan="1" colspan="1">2.9</td><td rowspan="1" colspan="1">2.6</td><td rowspan="1" colspan="1">2.7</td><td rowspan="1" colspan="1">2.2</td><td rowspan="1" colspan="1">3.1</td></tr><tr><td rowspan="1" colspan="1">
                      <abbrev xmlns:xlink="http://www.w3.org/1999/xlink" xlink:title="internal front of eyes" id="ABBRID0EKSBK" xlink:type="simple">IFE</abbrev>
                    </td><td rowspan="1" colspan="1">2.8</td><td rowspan="1" colspan="1">2.9</td><td rowspan="1" colspan="1">3.0</td><td rowspan="1" colspan="1">3.1</td><td rowspan="1" colspan="1">2.9</td><td rowspan="1" colspan="1">2.9</td><td rowspan="1" colspan="1">3.4</td></tr><tr><td rowspan="1" colspan="1">
                      <abbrev xmlns:xlink="http://www.w3.org/1999/xlink" xlink:title="internal back of eyes" id="ABBRID0EITBK" xlink:type="simple">IBE</abbrev>
                    </td><td rowspan="1" colspan="1">3.7</td><td rowspan="1" colspan="1">3.4</td><td rowspan="1" colspan="1">3.3</td><td rowspan="1" colspan="1">3.4</td><td rowspan="1" colspan="1">3.1</td><td rowspan="1" colspan="1">3.1</td><td rowspan="1" colspan="1">4.1</td></tr><tr><td rowspan="1" colspan="1">
                      <abbrev xmlns:xlink="http://www.w3.org/1999/xlink" xlink:title="tympanum-eye distance" id="ABBRID0EGUBK" xlink:type="simple">TYE</abbrev>
                    </td><td rowspan="1" colspan="1">1.7</td><td rowspan="1" colspan="1">1.9</td><td rowspan="1" colspan="1">1.7</td><td rowspan="1" colspan="1">1.4</td><td rowspan="1" colspan="1">1.2</td><td rowspan="1" colspan="1">1.2</td><td rowspan="1" colspan="1">1.9</td></tr><tr><td rowspan="1" colspan="1">
                      <abbrev xmlns:xlink="http://www.w3.org/1999/xlink" xlink:title="minimum third finger width" id="ABBRID0EEVBK" xlink:type="simple">FIIIW</abbrev>
                    </td><td rowspan="1" colspan="1">0.2</td><td rowspan="1" colspan="1">0.2</td><td rowspan="1" colspan="1">0.9</td><td rowspan="1" colspan="1">0.2</td><td rowspan="1" colspan="1">0.3</td><td rowspan="1" colspan="1">0.2</td><td rowspan="1" colspan="1">0.4</td></tr><tr><td rowspan="1" colspan="1">
                      <abbrev xmlns:xlink="http://www.w3.org/1999/xlink" xlink:title="maximum width of the third fingertip" id="ABBRID0ECWBK" xlink:type="simple">FIIIDW</abbrev>
                    </td><td rowspan="1" colspan="1">0.3</td><td rowspan="1" colspan="1">0.3</td><td rowspan="1" colspan="1">0.3</td><td rowspan="1" colspan="1">0.3</td><td rowspan="1" colspan="1">0.3</td><td rowspan="1" colspan="1">0.3</td><td rowspan="1" colspan="1">0.4</td></tr><tr><td rowspan="1" colspan="1">
                      <abbrev xmlns:xlink="http://www.w3.org/1999/xlink" xlink:title="minimum fourth toe width" id="ABBRID0EAXBK" xlink:type="simple">TIVW</abbrev>
                    </td><td rowspan="1" colspan="1">0.4</td><td rowspan="1" colspan="1">0.4</td><td rowspan="1" colspan="1">0.5</td><td rowspan="1" colspan="1">0.4</td><td rowspan="1" colspan="1">0.4</td><td rowspan="1" colspan="1">0.4</td><td rowspan="1" colspan="1">0.5</td></tr><tr><td rowspan="1" colspan="1">
                      <abbrev xmlns:xlink="http://www.w3.org/1999/xlink" xlink:title="maximum width of the fourth toe tip" id="ABBRID0E5XBK" xlink:type="simple">TIVDW</abbrev>
                    </td><td rowspan="1" colspan="1">0.3</td><td rowspan="1" colspan="1">0.4</td><td rowspan="1" colspan="1">0.4</td><td rowspan="1" colspan="1">0.3</td><td rowspan="1" colspan="1">0.3</td><td rowspan="1" colspan="1">0.3</td><td rowspan="1" colspan="1">0.4</td></tr><tr><td rowspan="1" colspan="1">
                      <abbrev xmlns:xlink="http://www.w3.org/1999/xlink" xlink:title="thigh length" id="ABBRID0E3YBK" xlink:type="simple">TL</abbrev>
                    </td><td rowspan="1" colspan="1">9.1</td><td rowspan="1" colspan="1">8.9</td><td rowspan="1" colspan="1">8.6</td><td rowspan="1" colspan="1">9.1</td><td rowspan="1" colspan="1">8.9</td><td rowspan="1" colspan="1">9.2</td><td rowspan="1" colspan="1">10.1</td></tr><tr><td rowspan="1" colspan="1">
                      <abbrev xmlns:xlink="http://www.w3.org/1999/xlink" xlink:title="tarsal-foot length" id="ABBRID0E1ZBK" xlink:type="simple">TFOL</abbrev>
                    </td><td rowspan="1" colspan="1">14.2</td><td rowspan="1" colspan="1">14.4</td><td rowspan="1" colspan="1">15.0</td><td rowspan="1" colspan="1">13.6</td><td rowspan="1" colspan="1">11.9</td><td rowspan="1" colspan="1">12.2</td><td rowspan="1" colspan="1">16.3</td></tr><tr><td rowspan="1" colspan="1">
                      <abbrev xmlns:xlink="http://www.w3.org/1999/xlink" xlink:title="length of the inner metatarsal tubercle" id="ABBRID0EY1BK" xlink:type="simple">IMT</abbrev>
                    </td><td rowspan="1" colspan="1">1.0</td><td rowspan="1" colspan="1">0.8</td><td rowspan="1" colspan="1">1.1</td><td rowspan="1" colspan="1">0.7</td><td rowspan="1" colspan="1">0.6</td><td rowspan="1" colspan="1">0.7</td><td rowspan="1" colspan="1">1.1</td></tr></tbody></table></table-wrap></tp:treatment-sec><tp:treatment-sec sec-type="description" id="SECID0ER2BK"><title>Holotype description.</title><p>Measurements in mm. Mature male, body slender, extremely small (<abbrev xmlns:xlink="http://www.w3.org/1999/xlink" xlink:title="snout-vent length" id="ABBRID0EX2BK" xlink:type="simple">SVL</abbrev> 21.5) (Fig. <xref ref-type="fig" rid="F3">3</xref>); small protuberance beyond cloaca from dorsal view, not visible from ventral view, not swollen; head moderate, longer than wide (<abbrev xmlns:xlink="http://www.w3.org/1999/xlink" xlink:title="head width" id="ABBRID0E62BK" xlink:type="simple">HW</abbrev> 7.0, <abbrev xmlns:xlink="http://www.w3.org/1999/xlink" xlink:title="head length" id="ABBRID0ED3BK" xlink:type="simple">HL</abbrev> 7.6, <abbrev xmlns:xlink="http://www.w3.org/1999/xlink" xlink:title="internal front of eyes" id="ABBRID0EH3BK" xlink:type="simple">IFE</abbrev> 2.8, <abbrev xmlns:xlink="http://www.w3.org/1999/xlink" xlink:title="internal back of eyes" id="ABBRID0EL3BK" xlink:type="simple">IBE</abbrev> 3.7); snout nearly rounded in dorsal view, slightly protruding beyond lower jaw, angular in anterior and lateral view; loreal region acute, concave; canthus rostralis angular; dorsal surface of snout slightly concave; nostril oval, closer to eye than tip of snout (<abbrev xmlns:xlink="http://www.w3.org/1999/xlink" xlink:title="nostril-snout length" id="ABBRID0EP3BK" xlink:type="simple">SN</abbrev> 1.5, <abbrev xmlns:xlink="http://www.w3.org/1999/xlink" xlink:title="eye-nostril length" id="ABBRID0ET3BK" xlink:type="simple">EN</abbrev> 1.6); internarial distance greater than eyelid width, and shorter than narrowest point between upper eyelids (<abbrev xmlns:xlink="http://www.w3.org/1999/xlink" xlink:title="internarial distance" id="ABBRID0EX3BK" xlink:type="simple">IN</abbrev> 2.5, <abbrev xmlns:xlink="http://www.w3.org/1999/xlink" xlink:title="maximum upper eyelid width" id="ABBRID0E23BK" xlink:type="simple">UEW</abbrev> 1.9, <abbrev xmlns:xlink="http://www.w3.org/1999/xlink" xlink:title="inter upper eyelid width" id="ABBRID0E63BK" xlink:type="simple">IUE</abbrev> 2.9); eye diameter 1.5 × maximum diameter of visible portion of tympanum, and shorter than snout (<abbrev xmlns:xlink="http://www.w3.org/1999/xlink" xlink:title="eye length" id="ABBRID0ED4BK" xlink:type="simple">EL</abbrev> 2.7, <abbrev xmlns:xlink="http://www.w3.org/1999/xlink" xlink:title="largest tympanum diameter" id="ABBRID0EH4BK" xlink:type="simple">TYD</abbrev> 1.8, <abbrev xmlns:xlink="http://www.w3.org/1999/xlink" xlink:title="snout length" id="ABBRID0EL4BK" xlink:type="simple">SL</abbrev> 3.3); eye-tympanum distance (<abbrev xmlns:xlink="http://www.w3.org/1999/xlink" xlink:title="tympanum-eye distance" id="ABBRID0EP4BK" xlink:type="simple">TYE</abbrev> 1.7) shorter than diameter of visible portion of tympanum; tympanum oval-shaped, slightly oblique, upper border concealed by supratympanic ridge; pupil in life vertically elliptical; pineal ocellus not visible externally; vomerine ridges medium sized, orientated acutely, positioned between to slightly posterior to choanae, vomerine teeth small; maxillary teeth present; tongue moderately large, feebly notched posteriorly, medial lingual process absent.</p><fig id="F3" position="float" orientation="portrait"><object-id xmlns:xlink="http://www.w3.org/1999/xlink" content-type="doi" xlink:type="simple">10.3897/zookeys.1182.106828.figure3</object-id><object-id xmlns:xlink="http://www.w3.org/1999/xlink" content-type="arpha" xlink:type="simple">8D9F641A-2637-5131-ADF6-E687DB9916D2</object-id><label>Figure 3.</label><caption><p><italic><tp:taxon-name><tp:taxon-name-part taxon-name-part-type="genus" reg="Xenophrys">Xenophrys</tp:taxon-name-part><tp:taxon-name-part taxon-name-part-type="species" reg="pangdaensis">pangdaensis</tp:taxon-name-part></tp:taxon-name></italic> sp. nov. in life. <bold>A</bold> dorsal view of body <bold>B</bold> ventral view of body <bold>C</bold> ventral view of hand <bold>D</bold> ventral view of foot <bold>E</bold> lateral view of body <bold>F</bold> lateral view of head.</p></caption><graphic xmlns:xlink="http://www.w3.org/1999/xlink" xlink:href="zookeys-1182-307_article-106828__-g003.jpg" position="float" orientation="portrait" xlink:type="simple" id="oo_924046.jpg"><uri content-type="original_file" xlink:type="simple">https://binary.pensoft.net/fig/924046</uri></graphic></fig><p>Forelimbs moderately long and thin; forearm slender, shorter than hand (<abbrev xmlns:xlink="http://www.w3.org/1999/xlink" xlink:title="forearm length" id="ABBRID0EZ5BK" xlink:type="simple">FAL</abbrev> 3.4, <abbrev xmlns:xlink="http://www.w3.org/1999/xlink" xlink:title="hand length" id="ABBRID0E45BK" xlink:type="simple">HAL</abbrev> 6.5); fingers moderately long, with narrow lateral fringes and rudimentary webbing (Fig. <xref ref-type="fig" rid="F2">2</xref>); finger length formula I &lt; II &lt; IV &lt; III (<abbrev xmlns:xlink="http://www.w3.org/1999/xlink" xlink:title="first finger length" id="ABBRID0EF6BK" xlink:type="simple">FIL</abbrev> 2.6, <abbrev xmlns:xlink="http://www.w3.org/1999/xlink" xlink:title="second finger length" id="ABBRID0EJ6BK" xlink:type="simple">FIIL</abbrev> 3.6, <abbrev xmlns:xlink="http://www.w3.org/1999/xlink" xlink:title="third finger length" id="ABBRID0EN6BK" xlink:type="simple">FIIIL</abbrev> 6.0, <abbrev xmlns:xlink="http://www.w3.org/1999/xlink" xlink:title="fourth finger length" id="ABBRID0ER6BK" xlink:type="simple">FIVL</abbrev> 4.4); supernumerary, thenar and metacarpal tubercles absent, with slightly visible subarticular tubercles; finger tips rounded, with subcircular pads, without terminal grooves, slightly expanded relative to digit widths (<abbrev xmlns:xlink="http://www.w3.org/1999/xlink" xlink:title="minimum third finger width" id="ABBRID0EV6BK" xlink:type="simple">FIIIW</abbrev> 0.2, <abbrev xmlns:xlink="http://www.w3.org/1999/xlink" xlink:title="maximum width of the third fingertip" id="ABBRID0EZ6BK" xlink:type="simple">FIIIDW</abbrev> 0.3).</p><p>Hindlimbs long and thin, heels overlapping when hindlimbs held at right angles to body; thighs slightly shorter than shanks and feet (<abbrev xmlns:xlink="http://www.w3.org/1999/xlink" xlink:title="thigh length" id="ABBRID0E66BK" xlink:type="simple">TL</abbrev> 9.1, <abbrev xmlns:xlink="http://www.w3.org/1999/xlink" xlink:title="shank length" id="ABBRID0EDACK" xlink:type="simple">SHL</abbrev> 10.9, <abbrev xmlns:xlink="http://www.w3.org/1999/xlink" xlink:title="foot length" id="ABBRID0EHACK" xlink:type="simple">FOL</abbrev> 10.8); toes with narrow lateral fringes, rudimentary webbing; relative toe lengths I &lt; II &lt; V &lt; III &lt; IV; toe tips rounded, with subcircular pads, terminal grooves absent; supernumerary, subarticular and outer metatarsal tubercles absent; inner metatarsal tubercles indistinct.</p><p>Skin of dorsal and ventral surfaces of head, body and limbs basically smooth; dorsal skin with very small densely-distributed granules; tympanum smooth with borders slightly raised; supratympanic ridges thin before and above departure with tympanum and gradually expanding beyond posterior edge of tympanum; skin ridges formed by small disconnected tubercles;)(-shaped skin ridge on center of dorsum, its anterior ends extending posteriorly from above tympanum; flanks with two slender skin ridges, started at the shoulder and ended on both sides of the back of the cloaca; two small pectoral glands positioned on level with axilla; femoral glands moderate, positioned posterior surface of thigh, sub-equally distant from knee and cloaca.</p></tp:treatment-sec><tp:treatment-sec sec-type="Coloration in life" id="SECID0EMACK"><title>Coloration in life.</title><p>Dorsal surface basically saddle brown, darker on anterior and hindlimbs than on posterior; orange-red granules scattered on surface; dark brown) (-shaped marking with orange edge on central dorsum; ventrolateral trunk with white spots and orange dots; dark brown triangular pattern with orange edges presents between eyes, and dark brown rod-like pattern positioned in front of triangular pattern; supratympanic fold white mingled with orange flecks; temporal region under supratympanic ridge black; two dark brown patches present on upper lips under eye and nostril on side of head; eight relatively large white patches present on lower lip, symmetrically distributed; two white symmetrically curved lines on both sides of throat; many orange-red dots scattered on surface of throat; iris orange-red; two dark transverse bands on each forearm; finger tips orange-red; large white blotches on belly and ventral surfaces of hindlimbs; three dark transverse bands on anterior surface of thigh and shank; femoral glands white on thigh.</p></tp:treatment-sec><tp:treatment-sec sec-type="Coloration in preservative" id="SECID0ERACK"><title>Coloration in preservative.</title><p>After preservation in ethanol, dorsal surface primarily brown; dark brown triangular pattern with white edges presents between eyes; brown) (-shaped marking with white edge on central dorsum; two white slender skin ridges in flanks; two dark transverse bands on each forearm; dark brown band with white dots in middle of thigh and shank; throat pale brownish grey, two white symmetrically curved lines distinct; eight distinct white patches on lower lip; chest brown with two white pectoral glands; belly pale gray-white with large black-brown blotches on sides; posterior ventral body surface, thigh, and upper part of tibia pale brown with scattered white spots; ventral surfaces of fingers and toes dark brown with white blotches.</p></tp:treatment-sec><tp:treatment-sec sec-type="variation" id="SECID0EWACK"><title>Variations.</title><p>Paratypes generally resemble the holotype but with some differences. For example, a few specimens (YBU21258, YBU21262 and YBU21269) have the head width greater than the head length; YBU21258 had more and larger maxillary teeth, the tongue thinner; rod-like patterns on the top of head different between specimens. Coloration varied on ventral body, with some specimens being darker. The tips of the fingers in some specimens were not orange-red.</p></tp:treatment-sec><tp:treatment-sec sec-type="Sexual dimorphism" id="SECID0E2ACK"><title>Sexual dimorphism.</title><p>Males: external vocal sac indistinct; internal vocal slit present on floor of mouth near rear of mandible, one on each side; vocal sac, vocal slits, and enlarged forearms all absent in female.</p></tp:treatment-sec><tp:treatment-sec sec-type="Tadpole" id="SECID0EABCK"><title>Tadpole.</title><p>Gosner stages 25–36. Body length range from 6.3–13.8 mm (Table <xref ref-type="table" rid="T4">4</xref>); oral disk funnel like, positioned anterior-dorsal, large, width average 1.5× (1.1–1.7, <italic>n</italic> = 13) maximum body width, rice-like submarginal papillae scattered on lower and upper lips and pointed towards oral cavity; nares oval and closer to eye than to snout (<abbrev xmlns:xlink="http://www.w3.org/1999/xlink" xlink:title="rostro-narial distance" id="ABBRID0EMBCK" xlink:type="simple">RN</abbrev> 1.0, <abbrev xmlns:xlink="http://www.w3.org/1999/xlink" xlink:title="naris-eye distance" id="ABBRID0EQBCK" xlink:type="simple">NE</abbrev> 0.4); internarial distance nearly equal to interorbital distance (<abbrev xmlns:xlink="http://www.w3.org/1999/xlink" xlink:title="internasal distance" id="ABBRID0EUBCK" xlink:type="simple">IND</abbrev> 2.8, <abbrev xmlns:xlink="http://www.w3.org/1999/xlink" xlink:title="interpupilar distance" id="ABBRID0EYBCK" xlink:type="simple">PP</abbrev> 2.7); eyes dorsolateral, pupils rounded; spiracle opens left of body in dorsal view, spiracular tube positioned equidistant between tip of the snout and trunk-tail junction; the tail accounts for 0.7 of the total length (<abbrev xmlns:xlink="http://www.w3.org/1999/xlink" xlink:title="total length" id="ABBRID0E3BCK" xlink:type="simple">TOL</abbrev> 37.0, <abbrev xmlns:xlink="http://www.w3.org/1999/xlink" xlink:title="tail length" id="ABBRID0EACCK" xlink:type="simple">TAL</abbrev> 26.6); dorsal fin arise near middle of tail, upper tail fin higher than lower tail, and approximately half of tail muscle height (<abbrev xmlns:xlink="http://www.w3.org/1999/xlink" xlink:title="maximum height of upper tail fin" id="ABBRID0EECCK" xlink:type="simple">UF</abbrev> 1.5, <abbrev xmlns:xlink="http://www.w3.org/1999/xlink" xlink:title="maximum height of lower tail fin" id="ABBRID0EICCK" xlink:type="simple">LF</abbrev> 1.1, <abbrev xmlns:xlink="http://www.w3.org/1999/xlink" xlink:title="maximum tail muscle width" id="ABBRID0EMCCK" xlink:type="simple">TMW</abbrev> 2.8)(Fig. <xref ref-type="fig" rid="F4">4</xref>).</p><table-wrap id="T4" position="float" orientation="portrait"><label>Table 4.</label><caption><p>Measurements (in mm) of the tadpoles of <italic><tp:taxon-name><tp:taxon-name-part taxon-name-part-type="genus" reg="Xenophrys">Xenophrys</tp:taxon-name-part><tp:taxon-name-part taxon-name-part-type="species" reg="pangdaensis">pangdaensis</tp:taxon-name-part></tp:taxon-name></italic> sp. nov. N indicates missing data. Character abbreviations are provided in the text.</p></caption><table id="TID0EBSEK" rules="all"><tbody><tr><th rowspan="1" colspan="1">Characters</th><th rowspan="1" colspan="1">1</th><th rowspan="1" colspan="1">2</th><th rowspan="1" colspan="1">3</th><th rowspan="1" colspan="1">4</th><th rowspan="1" colspan="1">5</th><th rowspan="1" colspan="1">6</th><th rowspan="1" colspan="1">7</th><th rowspan="1" colspan="1">8</th><th rowspan="1" colspan="1">9</th><th rowspan="1" colspan="1">10</th><th rowspan="1" colspan="1">11</th><th rowspan="1" colspan="1">12</th><th rowspan="1" colspan="1">13</th></tr><tr><td rowspan="1" colspan="1">Stage</td><td rowspan="1" colspan="1">36</td><td rowspan="1" colspan="1">31</td><td rowspan="1" colspan="1">31</td><td rowspan="1" colspan="1">31</td><td rowspan="1" colspan="1">33</td><td rowspan="1" colspan="1">31</td><td rowspan="1" colspan="1">35</td><td rowspan="1" colspan="1">32</td><td rowspan="1" colspan="1">31</td><td rowspan="1" colspan="1">27</td><td rowspan="1" colspan="1">25</td><td rowspan="1" colspan="1">29</td><td rowspan="1" colspan="1">36</td></tr><tr><td rowspan="1" colspan="1">
                      <abbrev xmlns:xlink="http://www.w3.org/1999/xlink" xlink:title="maximum body height" id="ABBRID0EHGCK" xlink:type="simple">BH</abbrev>
                    </td><td rowspan="1" colspan="1">4.8</td><td rowspan="1" colspan="1">4.7</td><td rowspan="1" colspan="1">4.5</td><td rowspan="1" colspan="1">4.0</td><td rowspan="1" colspan="1">4.4</td><td rowspan="1" colspan="1">4.3</td><td rowspan="1" colspan="1">4.7</td><td rowspan="1" colspan="1">6.6</td><td rowspan="1" colspan="1">6.1</td><td rowspan="1" colspan="1">4.6</td><td rowspan="1" colspan="1">2.6</td><td rowspan="1" colspan="1">6.2</td><td rowspan="1" colspan="1">4.8</td></tr><tr><td rowspan="1" colspan="1">
                      <abbrev xmlns:xlink="http://www.w3.org/1999/xlink" xlink:title="body length" id="ABBRID0EXHCK" xlink:type="simple">BL</abbrev>
                    </td><td rowspan="1" colspan="1">11.4</td><td rowspan="1" colspan="1">10.3</td><td rowspan="1" colspan="1">10.8</td><td rowspan="1" colspan="1">10.4</td><td rowspan="1" colspan="1">11.0</td><td rowspan="1" colspan="1">11.5</td><td rowspan="1" colspan="1">10.9</td><td rowspan="1" colspan="1">13.8</td><td rowspan="1" colspan="1">11.8</td><td rowspan="1" colspan="1">10.4</td><td rowspan="1" colspan="1">6.3</td><td rowspan="1" colspan="1">11.9</td><td rowspan="1" colspan="1">10.6</td></tr><tr><td rowspan="1" colspan="1">
                      <abbrev xmlns:xlink="http://www.w3.org/1999/xlink" xlink:title="maximum body width" id="ABBRID0EHJCK" xlink:type="simple">BW</abbrev>
                    </td><td rowspan="1" colspan="1">5.5</td><td rowspan="1" colspan="1">4.8</td><td rowspan="1" colspan="1">4.7</td><td rowspan="1" colspan="1">4.3</td><td rowspan="1" colspan="1">4.8</td><td rowspan="1" colspan="1">4.8</td><td rowspan="1" colspan="1">4.9</td><td rowspan="1" colspan="1">7.6</td><td rowspan="1" colspan="1">6.5</td><td rowspan="1" colspan="1">4.8</td><td rowspan="1" colspan="1">2.9</td><td rowspan="1" colspan="1">7.1</td><td rowspan="1" colspan="1">4.5</td></tr><tr><td rowspan="1" colspan="1">
                      <abbrev xmlns:xlink="http://www.w3.org/1999/xlink" xlink:title="maximum eye diameter" id="ABBRID0EXKCK" xlink:type="simple">ED</abbrev>
                    </td><td rowspan="1" colspan="1">0.9</td><td rowspan="1" colspan="1">1.1</td><td rowspan="1" colspan="1">1.0</td><td rowspan="1" colspan="1">1.0</td><td rowspan="1" colspan="1">1.0</td><td rowspan="1" colspan="1">1.0</td><td rowspan="1" colspan="1">1.0</td><td rowspan="1" colspan="1">1.2</td><td rowspan="1" colspan="1">1.0</td><td rowspan="1" colspan="1">0.9</td><td rowspan="1" colspan="1">0.8</td><td rowspan="1" colspan="1">1.0</td><td rowspan="1" colspan="1">1.3</td></tr><tr><td rowspan="1" colspan="1">
                      <abbrev xmlns:xlink="http://www.w3.org/1999/xlink" xlink:title="internasal distance" id="ABBRID0EHMCK" xlink:type="simple">IND</abbrev>
                    </td><td rowspan="1" colspan="1">2.6</td><td rowspan="1" colspan="1">2.7</td><td rowspan="1" colspan="1">2.5</td><td rowspan="1" colspan="1">2.7</td><td rowspan="1" colspan="1">2.8</td><td rowspan="1" colspan="1">2.8</td><td rowspan="1" colspan="1">2.8</td><td rowspan="1" colspan="1">3.5</td><td rowspan="1" colspan="1">3.2</td><td rowspan="1" colspan="1">2.5</td><td rowspan="1" colspan="1">2.0</td><td rowspan="1" colspan="1">3.3</td><td rowspan="1" colspan="1">N</td></tr><tr><td rowspan="1" colspan="1">
                      <abbrev xmlns:xlink="http://www.w3.org/1999/xlink" xlink:title="maximum height of lower tail fin" id="ABBRID0EXNCK" xlink:type="simple">LF</abbrev>
                    </td><td rowspan="1" colspan="1">1.0</td><td rowspan="1" colspan="1">1.2</td><td rowspan="1" colspan="1">1.1</td><td rowspan="1" colspan="1">1.2</td><td rowspan="1" colspan="1">1.2</td><td rowspan="1" colspan="1">1.0</td><td rowspan="1" colspan="1">1.2</td><td rowspan="1" colspan="1">1.2</td><td rowspan="1" colspan="1">1.2</td><td rowspan="1" colspan="1">1.1</td><td rowspan="1" colspan="1">0.7</td><td rowspan="1" colspan="1">1.2</td><td rowspan="1" colspan="1">1.1</td></tr><tr><td rowspan="1" colspan="1">
                      <abbrev xmlns:xlink="http://www.w3.org/1999/xlink" xlink:title="naris-eye distance" id="ABBRID0EHPCK" xlink:type="simple">NE</abbrev>
                    </td><td rowspan="1" colspan="1">0.5</td><td rowspan="1" colspan="1">0.4</td><td rowspan="1" colspan="1">0.3</td><td rowspan="1" colspan="1">0.4</td><td rowspan="1" colspan="1">0.6</td><td rowspan="1" colspan="1">0.5</td><td rowspan="1" colspan="1">0.4</td><td rowspan="1" colspan="1">0.5</td><td rowspan="1" colspan="1">0.7</td><td rowspan="1" colspan="1">0.3</td><td rowspan="1" colspan="1">0.3</td><td rowspan="1" colspan="1">0.6</td><td rowspan="1" colspan="1">0.3</td></tr><tr><td rowspan="1" colspan="1">
                      <abbrev xmlns:xlink="http://www.w3.org/1999/xlink" xlink:title="oral disc width" id="ABBRID0EXQCK" xlink:type="simple">ODW</abbrev>
                    </td><td rowspan="1" colspan="1">7.9</td><td rowspan="1" colspan="1">7.4</td><td rowspan="1" colspan="1">8.1</td><td rowspan="1" colspan="1">7.1</td><td rowspan="1" colspan="1">7.9</td><td rowspan="1" colspan="1">7.2</td><td rowspan="1" colspan="1">7.7</td><td rowspan="1" colspan="1">8.7</td><td rowspan="1" colspan="1">8.3</td><td rowspan="1" colspan="1">7.9</td><td rowspan="1" colspan="1">4.8</td><td rowspan="1" colspan="1">10.1</td><td rowspan="1" colspan="1">5.6</td></tr><tr><td rowspan="1" colspan="1">
                      <abbrev xmlns:xlink="http://www.w3.org/1999/xlink" xlink:title="interpupilar distance" id="ABBRID0EHSCK" xlink:type="simple">PP</abbrev>
                    </td><td rowspan="1" colspan="1">3.1</td><td rowspan="1" colspan="1">2.7</td><td rowspan="1" colspan="1">2.5</td><td rowspan="1" colspan="1">2.8</td><td rowspan="1" colspan="1">2.8</td><td rowspan="1" colspan="1">2.5</td><td rowspan="1" colspan="1">2.9</td><td rowspan="1" colspan="1">3.3</td><td rowspan="1" colspan="1">2.9</td><td rowspan="1" colspan="1">2.6</td><td rowspan="1" colspan="1">1.6</td><td rowspan="1" colspan="1">3.3</td><td rowspan="1" colspan="1">N</td></tr><tr><td rowspan="1" colspan="1">
                      <abbrev xmlns:xlink="http://www.w3.org/1999/xlink" xlink:title="rostro-narial distance" id="ABBRID0EXTCK" xlink:type="simple">RN</abbrev>
                    </td><td rowspan="1" colspan="1">1.1</td><td rowspan="1" colspan="1">0.8</td><td rowspan="1" colspan="1">0.9</td><td rowspan="1" colspan="1">0.5</td><td rowspan="1" colspan="1">0.9</td><td rowspan="1" colspan="1">1.0</td><td rowspan="1" colspan="1">0.9</td><td rowspan="1" colspan="1">1.8</td><td rowspan="1" colspan="1">1.2</td><td rowspan="1" colspan="1">1.0</td><td rowspan="1" colspan="1">0.8</td><td rowspan="1" colspan="1">1.4</td><td rowspan="1" colspan="1">0.9</td></tr><tr><td rowspan="1" colspan="1">
                      <abbrev xmlns:xlink="http://www.w3.org/1999/xlink" xlink:title="snout-spiracle distance" id="ABBRID0EHVCK" xlink:type="simple">SS</abbrev>
                    </td><td rowspan="1" colspan="1">5.8</td><td rowspan="1" colspan="1">5.8</td><td rowspan="1" colspan="1">5.6</td><td rowspan="1" colspan="1">5.7</td><td rowspan="1" colspan="1">5.7</td><td rowspan="1" colspan="1">5.4</td><td rowspan="1" colspan="1">5.7</td><td rowspan="1" colspan="1">7.4</td><td rowspan="1" colspan="1">6.8</td><td rowspan="1" colspan="1">5.4</td><td rowspan="1" colspan="1">3.7</td><td rowspan="1" colspan="1">6.4</td><td rowspan="1" colspan="1">5.3</td></tr><tr><td rowspan="1" colspan="1">
                      <abbrev xmlns:xlink="http://www.w3.org/1999/xlink" xlink:title="snout-upper fin distance" id="ABBRID0EXWCK" xlink:type="simple">SU</abbrev>
                    </td><td rowspan="1" colspan="1">9.0</td><td rowspan="1" colspan="1">8.7</td><td rowspan="1" colspan="1">9.9</td><td rowspan="1" colspan="1">9.0</td><td rowspan="1" colspan="1">10.2</td><td rowspan="1" colspan="1">9.8</td><td rowspan="1" colspan="1">9.8</td><td rowspan="1" colspan="1">11.2</td><td rowspan="1" colspan="1">10.9</td><td rowspan="1" colspan="1">11.1</td><td rowspan="1" colspan="1">5.7</td><td rowspan="1" colspan="1">12.2</td><td rowspan="1" colspan="1">10.3</td></tr><tr><td rowspan="1" colspan="1">
                      <abbrev xmlns:xlink="http://www.w3.org/1999/xlink" xlink:title="tail length" id="ABBRID0EHYCK" xlink:type="simple">TAL</abbrev>
                    </td><td rowspan="1" colspan="1">30.4</td><td rowspan="1" colspan="1">30.6</td><td rowspan="1" colspan="1">27.2</td><td rowspan="1" colspan="1">27.2</td><td rowspan="1" colspan="1">27.1</td><td rowspan="1" colspan="1">23.5</td><td rowspan="1" colspan="1">28.1</td><td rowspan="1" colspan="1">N</td><td rowspan="1" colspan="1">31.6</td><td rowspan="1" colspan="1">23.4</td><td rowspan="1" colspan="1">15.6</td><td rowspan="1" colspan="1">30.5</td><td rowspan="1" colspan="1">23.7</td></tr><tr><td rowspan="1" colspan="1">
                      <abbrev xmlns:xlink="http://www.w3.org/1999/xlink" xlink:title="maximum tail muscle height" id="ABBRID0EXZCK" xlink:type="simple">TMH</abbrev>
                    </td><td rowspan="1" colspan="1">1.1</td><td rowspan="1" colspan="1">1.3</td><td rowspan="1" colspan="1">1.1</td><td rowspan="1" colspan="1">1.5</td><td rowspan="1" colspan="1">1.5</td><td rowspan="1" colspan="1">1.5</td><td rowspan="1" colspan="1">1.7</td><td rowspan="1" colspan="1">2.7</td><td rowspan="1" colspan="1">2.1</td><td rowspan="1" colspan="1">1.3</td><td rowspan="1" colspan="1">1.1</td><td rowspan="1" colspan="1">2.2</td><td rowspan="1" colspan="1">2.2</td></tr><tr><td rowspan="1" colspan="1">
                      <abbrev xmlns:xlink="http://www.w3.org/1999/xlink" xlink:title="maximum tail muscle width" id="ABBRID0EH2CK" xlink:type="simple">TMW</abbrev>
                    </td><td rowspan="1" colspan="1">3.2</td><td rowspan="1" colspan="1">2.1</td><td rowspan="1" colspan="1">2.1</td><td rowspan="1" colspan="1">1.9</td><td rowspan="1" colspan="1">2.4</td><td rowspan="1" colspan="1">2.9</td><td rowspan="1" colspan="1">2.7</td><td rowspan="1" colspan="1">4.8</td><td rowspan="1" colspan="1">3.5</td><td rowspan="1" colspan="1">2.4</td><td rowspan="1" colspan="1">1.5</td><td rowspan="1" colspan="1">4.6</td><td rowspan="1" colspan="1">2.7</td></tr><tr><td rowspan="1" colspan="1">
                      <abbrev xmlns:xlink="http://www.w3.org/1999/xlink" xlink:title="total length" id="ABBRID0EX3CK" xlink:type="simple">TOL</abbrev>
                    </td><td rowspan="1" colspan="1">41.4</td><td rowspan="1" colspan="1">39.2</td><td rowspan="1" colspan="1">37.7</td><td rowspan="1" colspan="1">37.7</td><td rowspan="1" colspan="1">37.5</td><td rowspan="1" colspan="1">34.4</td><td rowspan="1" colspan="1">38.6</td><td rowspan="1" colspan="1">N</td><td rowspan="1" colspan="1">43.0</td><td rowspan="1" colspan="1">34.1</td><td rowspan="1" colspan="1">22.6</td><td rowspan="1" colspan="1">41.7</td><td rowspan="1" colspan="1">36.4</td></tr><tr><td rowspan="1" colspan="1">
                      <abbrev xmlns:xlink="http://www.w3.org/1999/xlink" xlink:title="maximum height of upper tail fin" id="ABBRID0EH5CK" xlink:type="simple">UF</abbrev>
                    </td><td rowspan="1" colspan="1">1.9</td><td rowspan="1" colspan="1">1.4</td><td rowspan="1" colspan="1">1.6</td><td rowspan="1" colspan="1">1.3</td><td rowspan="1" colspan="1">1.4</td><td rowspan="1" colspan="1">1.4</td><td rowspan="1" colspan="1">1.3</td><td rowspan="1" colspan="1">2.1</td><td rowspan="1" colspan="1">1.8</td><td rowspan="1" colspan="1">1.3</td><td rowspan="1" colspan="1">0.9</td><td rowspan="1" colspan="1">1.5</td><td rowspan="1" colspan="1">1.3</td></tr><tr><td rowspan="1" colspan="1">TH</td><td rowspan="1" colspan="1">5.5</td><td rowspan="1" colspan="1">5.0</td><td rowspan="1" colspan="1">5.1</td><td rowspan="1" colspan="1">4.4</td><td rowspan="1" colspan="1">4.8</td><td rowspan="1" colspan="1">5.4</td><td rowspan="1" colspan="1">5.2</td><td rowspan="1" colspan="1">7.8</td><td rowspan="1" colspan="1">5.8</td><td rowspan="1" colspan="1">5.0</td><td rowspan="1" colspan="1">3.1</td><td rowspan="1" colspan="1">7.1</td><td rowspan="1" colspan="1">5.1</td></tr></tbody></table></table-wrap><fig id="F4" position="float" orientation="portrait"><object-id xmlns:xlink="http://www.w3.org/1999/xlink" content-type="doi" xlink:type="simple">10.3897/zookeys.1182.106828.figure4</object-id><object-id xmlns:xlink="http://www.w3.org/1999/xlink" content-type="arpha" xlink:type="simple">AE92B325-53E6-5714-948B-5783B4CC7E87</object-id><label>Figure 4.</label><caption><p>Tadpole of <italic><tp:taxon-name><tp:taxon-name-part taxon-name-part-type="genus" reg="Xenophrys">Xenophrys</tp:taxon-name-part><tp:taxon-name-part taxon-name-part-type="species" reg="pangdaensis">pangdaensis</tp:taxon-name-part></tp:taxon-name></italic> sp. nov. (Gonser stage 29) from Yadong County, Tibet Autonomous Region, China. <bold>A</bold> dorsal view of the tadpole <bold>B</bold> ventral view of the tadpole <bold>C</bold> lateral view of the tadpole. All photographs of just- preserved specimens.</p></caption><graphic xmlns:xlink="http://www.w3.org/1999/xlink" xlink:href="zookeys-1182-307_article-106828__-g004.jpg" position="float" orientation="portrait" xlink:type="simple" id="oo_924047.jpg"><uri content-type="original_file" xlink:type="simple">https://binary.pensoft.net/fig/924047</uri></graphic></fig><p>Coloration in preservative. Dorsal and lateral parts of body greyish white, mixed with brown patches; lateral tail semi-transparent brown, muscle scattered with many distinct brown patches; no pigment on upper and lower fins; ventral body semi-transparent white, with tiny gray pigment scattered on it, the viscera can almost be seen; lips semi-transparent white, papillae brown. Coloration in life were not noted.</p></tp:treatment-sec><tp:treatment-sec sec-type="distribution" id="SECID0E3BDK"><title>Distribution and ecology.</title><p><italic><tp:taxon-name><tp:taxon-name-part taxon-name-part-type="genus" reg="Xenophrys">Xenophrys</tp:taxon-name-part><tp:taxon-name-part taxon-name-part-type="species" reg="pangdaensis">pangdaensis</tp:taxon-name-part></tp:taxon-name></italic> sp. nov. is only known from the type locality, Yadong Town, Yadong County, Tibet Autonomous Region, China at elevations of 2003–2972 m. All calling males were recorded in August and September on ferns near or on a small stream in the tropical forest (Fig. <xref ref-type="fig" rid="F5">5</xref>). The tadpoles collected from near the type locality were from Gosner stages 25–36. The habitat is located in the small gully, both sides covered with ferns and other vegetation. None of the adults or tadpoles were found in July, and all specimens were found in late August and early September, implying that the breeding season included August and September. The sympatric species, <italic><tp:taxon-name><tp:taxon-name-part taxon-name-part-type="genus" reg="Raorchestes">Raorchestes</tp:taxon-name-part><tp:taxon-name-part taxon-name-part-type="species" reg="yadongensis">yadongensis</tp:taxon-name-part></tp:taxon-name></italic> Zhang, Shu, Liu, Dong &amp; Guo, 2022, <italic><tp:taxon-name><tp:taxon-name-part taxon-name-part-type="genus" reg="Nanorana">Nanorana</tp:taxon-name-part><tp:taxon-name-part taxon-name-part-type="species" reg="blanfordii">blanfordii</tp:taxon-name-part></tp:taxon-name></italic> (Boulenger, 1882), <italic><tp:taxon-name><tp:taxon-name-part taxon-name-part-type="genus" reg="Duttaphrynus">Duttaphrynus</tp:taxon-name-part><tp:taxon-name-part taxon-name-part-type="species" reg="himalayanus">himalayanus</tp:taxon-name-part></tp:taxon-name></italic> (Günther, 1864), and <italic><tp:taxon-name><tp:taxon-name-part taxon-name-part-type="genus" reg="Nanorana">Nanorana</tp:taxon-name-part><tp:taxon-name-part taxon-name-part-type="species" reg="liebigii">liebigii</tp:taxon-name-part></tp:taxon-name></italic> (Günther, 1860) were also recorded.</p><fig id="F5" position="float" orientation="portrait"><object-id xmlns:xlink="http://www.w3.org/1999/xlink" content-type="doi" xlink:type="simple">10.3897/zookeys.1182.106828.figure5</object-id><object-id xmlns:xlink="http://www.w3.org/1999/xlink" content-type="arpha" xlink:type="simple">15936AB7-B894-538E-9DF8-CF62799A1187</object-id><label>Figure 5.</label><caption><p>Habitat of <italic><tp:taxon-name><tp:taxon-name-part taxon-name-part-type="genus" reg="Xenophrys">Xenophrys</tp:taxon-name-part><tp:taxon-name-part taxon-name-part-type="species" reg="pangdaensis">pangdaensis</tp:taxon-name-part></tp:taxon-name></italic> sp. nov. in the type locality, Pangda Village, Yadong County, Tibet Autonomous Region, China.</p></caption><graphic xmlns:xlink="http://www.w3.org/1999/xlink" xlink:href="zookeys-1182-307_article-106828__-g005.jpg" position="float" orientation="portrait" xlink:type="simple" id="oo_924048.jpg"><uri content-type="original_file" xlink:type="simple">https://binary.pensoft.net/fig/924048</uri></graphic></fig></tp:treatment-sec><tp:treatment-sec sec-type="comparisons" id="SECID0EVEDK"><title>Comparisons.</title><p><italic><tp:taxon-name><tp:taxon-name-part taxon-name-part-type="genus" reg="Xenophrys">Xenophrys</tp:taxon-name-part><tp:taxon-name-part taxon-name-part-type="species" reg="pangdaensis">pangdaensis</tp:taxon-name-part></tp:taxon-name></italic> sp. nov. is here compared with all 28 recognized species of the <italic><tp:taxon-name><tp:taxon-name-part taxon-name-part-type="genus" reg="Xenophrys">Xenophrys</tp:taxon-name-part></tp:taxon-name></italic> (Table <xref ref-type="table" rid="T5">5</xref>). The smallest recognized species of <italic><tp:taxon-name><tp:taxon-name-part taxon-name-part-type="genus" reg="Xenophrys">Xenophrys</tp:taxon-name-part></tp:taxon-name></italic> is <italic><tp:taxon-name><tp:taxon-name-part taxon-name-part-type="genus" reg="Xenophrys">X.</tp:taxon-name-part><tp:taxon-name-part taxon-name-part-type="species" reg="zunhebotoensis">zunhebotoensis</tp:taxon-name-part></tp:taxon-name></italic> (male 28.4–33.9, females 37–39.5). So, by having small body size (males 18.0–22.2 mm, <italic>n</italic> = 6; female 23.4 mm, <italic>n</italic> = 1), <italic><tp:taxon-name><tp:taxon-name-part taxon-name-part-type="genus" reg="Xenophrys">Xenophrys</tp:taxon-name-part><tp:taxon-name-part taxon-name-part-type="species" reg="pangdaensis">pangdaensis</tp:taxon-name-part></tp:taxon-name></italic> sp. nov. differs from all congeners from <italic><tp:taxon-name><tp:taxon-name-part taxon-name-part-type="genus" reg="Xenophrys">Xenophrys</tp:taxon-name-part></tp:taxon-name></italic>.</p><table-wrap id="T5" position="float" orientation="portrait"><label>Table 5.</label><caption><p>Morphological comparison between <italic><tp:taxon-name><tp:taxon-name-part taxon-name-part-type="genus" reg="Xenophrys">Xenophrys</tp:taxon-name-part><tp:taxon-name-part taxon-name-part-type="species" reg="pangdaensis">pangdaensis</tp:taxon-name-part></tp:taxon-name></italic> sp. nov. and 28 recognized species: 1. <abbrev xmlns:xlink="http://www.w3.org/1999/xlink" xlink:title="snout-vent length" id="ABBRID0ENHDK" xlink:type="simple">SVL</abbrev> in males (mm); 2. <abbrev xmlns:xlink="http://www.w3.org/1999/xlink" xlink:title="snout-vent length" id="ABBRID0ERHDK" xlink:type="simple">SVL</abbrev> in females (mm); 3. ratio <abbrev xmlns:xlink="http://www.w3.org/1999/xlink" xlink:title="largest tympanum diameter" id="ABBRID0EVHDK" xlink:type="simple">TYD</abbrev>/<abbrev xmlns:xlink="http://www.w3.org/1999/xlink" xlink:title="eye length" id="ABBRID0EZHDK" xlink:type="simple">EL</abbrev> in males; 4. ratio <abbrev xmlns:xlink="http://www.w3.org/1999/xlink" xlink:title="largest tympanum diameter" id="ABBRID0E4HDK" xlink:type="simple">TYD</abbrev>/<abbrev xmlns:xlink="http://www.w3.org/1999/xlink" xlink:title="eye length" id="ABBRID0EBIDK" xlink:type="simple">EL</abbrev> in females; 5. ratio <abbrev xmlns:xlink="http://www.w3.org/1999/xlink" xlink:title="shank length" id="ABBRID0EFIDK" xlink:type="simple">SHL</abbrev>/<abbrev xmlns:xlink="http://www.w3.org/1999/xlink" xlink:title="snout-vent length" id="ABBRID0EJIDK" xlink:type="simple">SVL</abbrev> in males; 6. ratio <abbrev xmlns:xlink="http://www.w3.org/1999/xlink" xlink:title="shank length" id="ABBRID0ENIDK" xlink:type="simple">SHL</abbrev>/<abbrev xmlns:xlink="http://www.w3.org/1999/xlink" xlink:title="snout-vent length" id="ABBRID0ERIDK" xlink:type="simple">SVL</abbrev> in females; 7. Horn-like tubercle at edge of upper eyelid absent (0), small (1), slightly larger (2), long point (3); 8. Vomerine teeth absent (0), present (1); 9. Vocal sac absent (0), present (1); 10. Tongue not notched (0), feebly notched(1), notched (2); 11. Lateral fringes on toes absent (0), narrow (1), wide (2); 12. Toes without webbing (0), with rudiment of webbing (1), at most one-fourth webbed (2), at least one-fourth webbed (3); 13. Subarticular tubercles on toes absent (0), indistinct (1), distinct (2); 14. Relative finger lengths; 15. Nuptial pads on finger absent (0), present (1). 16. Dorsal skin texture: smooth (0), smooth with small tubercles (1), rough (2). ? = data not available. ts= this study. Data sources: (a) <xref ref-type="bibr" rid="B2">Boulenger (1908)</xref>, (b) <xref ref-type="bibr" rid="B3">Bourret (1937)</xref>, (c) <xref ref-type="bibr" rid="B4">Bourret (1942)</xref>, (d)<xref ref-type="bibr" rid="B13">Fei at al. (1983)</xref>, (e) <xref ref-type="bibr" rid="B55">Ye and Fei (1992)</xref>,(f) <xref ref-type="bibr" rid="B14">Fei et al. (1992)</xref>, ((g) <xref ref-type="bibr" rid="B23">Huang et al. (1998)</xref>, (h) <xref ref-type="bibr" rid="B47">Ohler et al. (2002)</xref>, (i) <xref ref-type="bibr" rid="B53">Stuart et al. (2006)</xref>, (j)<xref ref-type="bibr" rid="B42">Mathew and Sen (2007)</xref>, (k) <xref ref-type="bibr" rid="B15">Fei et al. (2009)</xref>, (l) <xref ref-type="bibr" rid="B16">Fei et al. (2012)</xref>, (m) <xref ref-type="bibr" rid="B36">Mahony (2011)</xref>, (n) <xref ref-type="bibr" rid="B37">Mahony et al. (2011)</xref>, (o) <xref ref-type="bibr" rid="B38">Mahony et al. (2013)</xref>, (p) <xref ref-type="bibr" rid="B45">Neang et al. (2013)</xref>, (q)<xref ref-type="bibr" rid="B12">Fei and Ye (2016)</xref>, (r) <xref ref-type="bibr" rid="B9">Deuti et al.(2017)</xref>, (s) <xref ref-type="bibr" rid="B40">Mahony et al. (2018)</xref>, (t) <xref ref-type="bibr" rid="B51">Shi et al. (2020)</xref>, (u) <xref ref-type="bibr" rid="B41">Mahony et al. (2020)</xref>, (v) <xref ref-type="bibr" rid="B33">Luong et al. (2022)</xref>, (w) <xref ref-type="bibr" rid="B35">Lyu et al. (2023)</xref>.</p></caption><table id="TID0EE1FK" rules="all"><tbody><tr><th rowspan="1" colspan="1">Species</th><th rowspan="1" colspan="1">1</th><th rowspan="1" colspan="1">2</th><th rowspan="1" colspan="1">3</th><th rowspan="1" colspan="1">4</th><th rowspan="1" colspan="1">5</th><th rowspan="1" colspan="1">6</th><th rowspan="1" colspan="1">7</th><th rowspan="1" colspan="1">8</th><th rowspan="1" colspan="1">9</th><th rowspan="1" colspan="1">10</th><th rowspan="1" colspan="1">11</th><th rowspan="1" colspan="1">12</th><th rowspan="1" colspan="1">13</th><th rowspan="1" colspan="1">14</th><th rowspan="1" colspan="1">15</th><th rowspan="1" colspan="1">16</th><th rowspan="1" colspan="1">References</th></tr><tr><td rowspan="1" colspan="1"><italic><tp:taxon-name><tp:taxon-name-part taxon-name-part-type="genus" reg="Xenophrys">X.</tp:taxon-name-part><tp:taxon-name-part taxon-name-part-type="species" reg="pangdaensis">pangdaensis</tp:taxon-name-part></tp:taxon-name></italic> sp. nov.</td><td rowspan="1" colspan="1">18.0–22.2</td><td rowspan="1" colspan="1">21.7–23.4</td><td rowspan="1" colspan="1">0.50–0.69</td><td rowspan="1" colspan="1">0.48–0.58</td><td rowspan="1" colspan="1">0.47–0.52</td><td rowspan="1" colspan="1">0.49–0.52</td><td rowspan="1" colspan="1">1</td><td rowspan="1" colspan="1">1</td><td rowspan="1" colspan="1">1</td><td rowspan="1" colspan="1">2</td><td rowspan="1" colspan="1">1</td><td rowspan="1" colspan="1">1</td><td rowspan="1" colspan="1">1</td><td rowspan="1" colspan="1">I&lt;II&lt;IV&lt;III</td><td rowspan="1" colspan="1">0</td><td rowspan="1" colspan="1">1</td><td rowspan="1" colspan="1">t, s</td></tr><tr><td rowspan="1" colspan="1">
                      <italic>
                        <tp:taxon-name><tp:taxon-name-part taxon-name-part-type="genus" reg="Xenophrys">X.</tp:taxon-name-part><tp:taxon-name-part taxon-name-part-type="species" reg="ancrae">ancrae</tp:taxon-name-part></tp:taxon-name>
                      </italic>
                    </td><td rowspan="1" colspan="1">39.1–45.0</td><td rowspan="1" colspan="1">48.9</td><td rowspan="1" colspan="1">0.5–0.63</td><td rowspan="1" colspan="1">0.5–0.63</td><td rowspan="1" colspan="1">0.46–0.53</td><td rowspan="1" colspan="1">0.49</td><td rowspan="1" colspan="1">1</td><td rowspan="1" colspan="1">1</td><td rowspan="1" colspan="1">?</td><td rowspan="1" colspan="1">1</td><td rowspan="1" colspan="1">0</td><td rowspan="1" colspan="1">1</td><td rowspan="1" colspan="1">0</td><td rowspan="1" colspan="1">I&lt;II&lt;IV&lt;III</td><td rowspan="1" colspan="1">1</td><td rowspan="1" colspan="1">1</td><td rowspan="1" colspan="1">o</td></tr><tr><td rowspan="1" colspan="1">
                      <italic>
                        <tp:taxon-name><tp:taxon-name-part taxon-name-part-type="genus" reg="Xenophrys">X.</tp:taxon-name-part><tp:taxon-name-part taxon-name-part-type="species" reg="awuh">awuh</tp:taxon-name-part></tp:taxon-name>
                      </italic>
                    </td><td rowspan="1" colspan="1">35.7–41.1</td><td rowspan="1" colspan="1">43.7–48</td><td rowspan="1" colspan="1">0.56–0.64</td><td rowspan="1" colspan="1">0.61–0.63</td><td rowspan="1" colspan="1">0.49–0.55</td><td rowspan="1" colspan="1">0.50–0.53</td><td rowspan="1" colspan="1">0</td><td rowspan="1" colspan="1">0</td><td rowspan="1" colspan="1">1</td><td rowspan="1" colspan="1">1</td><td rowspan="1" colspan="1">0</td><td rowspan="1" colspan="1">1</td><td rowspan="1" colspan="1">0</td><td rowspan="1" colspan="1">I=II&lt;IV&lt;III</td><td rowspan="1" colspan="1">1</td><td rowspan="1" colspan="1">0</td><td rowspan="1" colspan="1">u</td></tr><tr><td rowspan="1" colspan="1">
                      <italic>
                        <tp:taxon-name><tp:taxon-name-part taxon-name-part-type="genus" reg="Xenophrys">X.</tp:taxon-name-part><tp:taxon-name-part taxon-name-part-type="species" reg="auralensis">auralensis</tp:taxon-name-part></tp:taxon-name>
                      </italic>
                    </td><td rowspan="1" colspan="1">60.1–76.7</td><td rowspan="1" colspan="1">?</td><td rowspan="1" colspan="1">0.6</td><td rowspan="1" colspan="1">?</td><td rowspan="1" colspan="1">0.51</td><td rowspan="1" colspan="1">?</td><td rowspan="1" colspan="1">1</td><td rowspan="1" colspan="1">0/1</td><td rowspan="1" colspan="1">1</td><td rowspan="1" colspan="1">0</td><td rowspan="1" colspan="1">0</td><td rowspan="1" colspan="1">1</td><td rowspan="1" colspan="1">1</td><td rowspan="1" colspan="1">II&lt;I&lt;IV&lt;III</td><td rowspan="1" colspan="1">0</td><td rowspan="1" colspan="1">1</td><td rowspan="1" colspan="1">h, p</td></tr><tr><td rowspan="1" colspan="1">
                      <italic>
                        <tp:taxon-name><tp:taxon-name-part taxon-name-part-type="genus" reg="Xenophrys">X.</tp:taxon-name-part><tp:taxon-name-part taxon-name-part-type="species" reg="damrei">damrei</tp:taxon-name-part></tp:taxon-name>
                      </italic>
                    </td><td rowspan="1" colspan="1">47.7–57.1</td><td rowspan="1" colspan="1">69.1</td><td rowspan="1" colspan="1">0.58</td><td rowspan="1" colspan="1">0.58</td><td rowspan="1" colspan="1">0.51</td><td rowspan="1" colspan="1">0.50</td><td rowspan="1" colspan="1">0</td><td rowspan="1" colspan="1">1</td><td rowspan="1" colspan="1">1</td><td rowspan="1" colspan="1">2</td><td rowspan="1" colspan="1">0</td><td rowspan="1" colspan="1">1</td><td rowspan="1" colspan="1">0</td><td rowspan="1" colspan="1">IV&lt;I&lt;II&lt;III</td><td rowspan="1" colspan="1">0</td><td rowspan="1" colspan="1">0</td><td rowspan="1" colspan="1">n, p</td></tr><tr><td rowspan="1" colspan="1">
                      <italic>
                        <tp:taxon-name><tp:taxon-name-part taxon-name-part-type="genus" reg="Xenophrys">X.</tp:taxon-name-part><tp:taxon-name-part taxon-name-part-type="species" reg="dzukou">dzukou</tp:taxon-name-part></tp:taxon-name>
                      </italic>
                    </td><td rowspan="1" colspan="1">34.2–35.3</td><td rowspan="1" colspan="1">?</td><td rowspan="1" colspan="1">0.45–0.59</td><td rowspan="1" colspan="1">?</td><td rowspan="1" colspan="1">0.47–0.53</td><td rowspan="1" colspan="1">?</td><td rowspan="1" colspan="1">0</td><td rowspan="1" colspan="1">1</td><td rowspan="1" colspan="1">1</td><td rowspan="1" colspan="1">1</td><td rowspan="1" colspan="1">1</td><td rowspan="1" colspan="1">0</td><td rowspan="1" colspan="1">0</td><td rowspan="1" colspan="1">I=II&lt;IV&lt;III</td><td rowspan="1" colspan="1">1</td><td rowspan="1" colspan="1">0</td><td rowspan="1" colspan="1">u</td></tr><tr><td rowspan="1" colspan="1">
                      <italic>
                        <tp:taxon-name><tp:taxon-name-part taxon-name-part-type="genus" reg="Xenophrys">X.</tp:taxon-name-part><tp:taxon-name-part taxon-name-part-type="species" reg="flavipunctata">flavipunctata</tp:taxon-name-part></tp:taxon-name>
                      </italic>
                    </td><td rowspan="1" colspan="1">56.9–68.4</td><td rowspan="1" colspan="1">68–74.6</td><td rowspan="1" colspan="1">0.41–0.51</td><td rowspan="1" colspan="1">0.46–0.51</td><td rowspan="1" colspan="1">0.54–0.61</td><td rowspan="1" colspan="1">0.54–0.58</td><td rowspan="1" colspan="1">0</td><td rowspan="1" colspan="1">1</td><td rowspan="1" colspan="1">1</td><td rowspan="1" colspan="1">2</td><td rowspan="1" colspan="1">1</td><td rowspan="1" colspan="1">2</td><td rowspan="1" colspan="1">0</td><td rowspan="1" colspan="1">IV&lt;I=II&lt;III</td><td rowspan="1" colspan="1">1</td><td rowspan="1" colspan="1">1</td><td rowspan="1" colspan="1">s</td></tr><tr><td rowspan="1" colspan="1">
                      <italic>
                        <tp:taxon-name><tp:taxon-name-part taxon-name-part-type="genus" reg="Xenophrys">X.</tp:taxon-name-part><tp:taxon-name-part taxon-name-part-type="species" reg="glandulosa">glandulosa</tp:taxon-name-part></tp:taxon-name>
                      </italic>
                    </td><td rowspan="1" colspan="1">76.3–81</td><td rowspan="1" colspan="1">76.5–99.5</td><td rowspan="1" colspan="1">0.51–0.65</td><td rowspan="1" colspan="1">?77</td><td rowspan="1" colspan="1">0.58–0.60</td><td rowspan="1" colspan="1">0.5–0.55</td><td rowspan="1" colspan="1">0</td><td rowspan="1" colspan="1">1</td><td rowspan="1" colspan="1">1</td><td rowspan="1" colspan="1">1</td><td rowspan="1" colspan="1">2</td><td rowspan="1" colspan="1">1</td><td rowspan="1" colspan="1">0</td><td rowspan="1" colspan="1">II=I&lt;IV&lt;III/ IV&lt;II&lt;I&lt;III</td><td rowspan="1" colspan="1">0</td><td rowspan="1" colspan="1">0</td><td rowspan="1" colspan="1">f, g, k, l, q, s</td></tr><tr><td rowspan="1" colspan="1">
                      <italic>
                        <tp:taxon-name><tp:taxon-name-part taxon-name-part-type="genus" reg="Xenophrys">X.</tp:taxon-name-part><tp:taxon-name-part taxon-name-part-type="species" reg="himalayana">himalayana</tp:taxon-name-part></tp:taxon-name>
                      </italic>
                    </td><td rowspan="1" colspan="1">68–73.5</td><td rowspan="1" colspan="1">83.9</td><td rowspan="1" colspan="1">0.54</td><td rowspan="1" colspan="1">0.48</td><td rowspan="1" colspan="1">0.50–0.54</td><td rowspan="1" colspan="1">0.54</td><td rowspan="1" colspan="1">1</td><td rowspan="1" colspan="1">1</td><td rowspan="1" colspan="1">1</td><td rowspan="1" colspan="1">2</td><td rowspan="1" colspan="1">1</td><td rowspan="1" colspan="1">1</td><td rowspan="1" colspan="1">0</td><td rowspan="1" colspan="1">I&lt;II&lt;V&lt;III&lt;IV</td><td rowspan="1" colspan="1">1</td><td rowspan="1" colspan="1">1</td><td rowspan="1" colspan="1">s</td></tr><tr><td rowspan="1" colspan="1">
                      <italic>
                        <tp:taxon-name><tp:taxon-name-part taxon-name-part-type="genus" reg="Xenophrys">X.</tp:taxon-name-part><tp:taxon-name-part taxon-name-part-type="species" reg="lekaguli">lekaguli</tp:taxon-name-part></tp:taxon-name>
                      </italic>
                    </td><td rowspan="1" colspan="1">40.1–66.6</td><td rowspan="1" colspan="1">58.6–94</td><td rowspan="1" colspan="1">0.59–0.74</td><td rowspan="1" colspan="1">0.58–0.64</td><td rowspan="1" colspan="1">0.47–0.52</td><td rowspan="1" colspan="1">0.44–0.52</td><td rowspan="1" colspan="1">1</td><td rowspan="1" colspan="1">1</td><td rowspan="1" colspan="1">0</td><td rowspan="1" colspan="1">0</td><td rowspan="1" colspan="1">0</td><td rowspan="1" colspan="1">1</td><td rowspan="1" colspan="1">0</td><td rowspan="1" colspan="1">IV&lt;II&lt;I&lt;III</td><td rowspan="1" colspan="1">0</td><td rowspan="1" colspan="1">0</td><td rowspan="1" colspan="1">i, p</td></tr><tr><td rowspan="1" colspan="1">
                      <italic>
                        <tp:taxon-name><tp:taxon-name-part taxon-name-part-type="genus" reg="Xenophrys">X.</tp:taxon-name-part><tp:taxon-name-part taxon-name-part-type="species" reg="major">major</tp:taxon-name-part></tp:taxon-name>
                      </italic>
                    </td><td rowspan="1" colspan="1">71.6–87.5</td><td rowspan="1" colspan="1">85.6–98.2</td><td rowspan="1" colspan="1">0.33–0.48</td><td rowspan="1" colspan="1">0.40–0.41</td><td rowspan="1" colspan="1">0.50–0.58</td><td rowspan="1" colspan="1">0.50–0.57</td><td rowspan="1" colspan="1">1</td><td rowspan="1" colspan="1">1</td><td rowspan="1" colspan="1">1</td><td rowspan="1" colspan="1">1</td><td rowspan="1" colspan="1">1</td><td rowspan="1" colspan="1">1</td><td rowspan="1" colspan="1">0</td><td rowspan="1" colspan="1">IV&lt;II=I&lt;III</td><td rowspan="1" colspan="1">1</td><td rowspan="1" colspan="1">1</td><td rowspan="1" colspan="1">q, u</td></tr><tr><td rowspan="1" colspan="1">
                      <italic>
                        <tp:taxon-name><tp:taxon-name-part taxon-name-part-type="genus" reg="Xenophrys">X.</tp:taxon-name-part><tp:taxon-name-part taxon-name-part-type="species" reg="mangshanensis">mangshanensis</tp:taxon-name-part></tp:taxon-name>
                      </italic>
                    </td><td rowspan="1" colspan="1">62.5</td><td rowspan="1" colspan="1">73</td><td rowspan="1" colspan="1">?</td><td rowspan="1" colspan="1">?</td><td rowspan="1" colspan="1">0.52</td><td rowspan="1" colspan="1">0.54</td><td rowspan="1" colspan="1">1</td><td rowspan="1" colspan="1">1</td><td rowspan="1" colspan="1">1</td><td rowspan="1" colspan="1">1</td><td rowspan="1" colspan="1">0</td><td rowspan="1" colspan="1">0</td><td rowspan="1" colspan="1">0</td><td rowspan="1" colspan="1">II&lt;I&lt;IV&lt;III</td><td rowspan="1" colspan="1">0</td><td rowspan="1" colspan="1">0</td><td rowspan="1" colspan="1">f, g, k, l, q</td></tr><tr><td rowspan="1" colspan="1">
                      <italic>
                        <tp:taxon-name><tp:taxon-name-part taxon-name-part-type="genus" reg="Xenophrys">X.</tp:taxon-name-part><tp:taxon-name-part taxon-name-part-type="species" reg="maosonensis">maosonensis</tp:taxon-name-part></tp:taxon-name>
                      </italic>
                    </td><td rowspan="1" colspan="1">58–76</td><td rowspan="1" colspan="1">68–93.5</td><td rowspan="1" colspan="1">0.5</td><td rowspan="1" colspan="1">?</td><td rowspan="1" colspan="1">0.5–0.6</td><td rowspan="1" colspan="1">?</td><td rowspan="1" colspan="1">1</td><td rowspan="1" colspan="1">1</td><td rowspan="1" colspan="1">?</td><td rowspan="1" colspan="1">1</td><td rowspan="1" colspan="1">0</td><td rowspan="1" colspan="1">2</td><td rowspan="1" colspan="1">0</td><td rowspan="1" colspan="1">?</td><td rowspan="1" colspan="1">?</td><td rowspan="1" colspan="1">0</td><td rowspan="1" colspan="1">b, c</td></tr><tr><td rowspan="1" colspan="1">
                      <italic>
                        <tp:taxon-name><tp:taxon-name-part taxon-name-part-type="genus" reg="Xenophrys">X.</tp:taxon-name-part><tp:taxon-name-part taxon-name-part-type="species" reg="medogensis">medogensis</tp:taxon-name-part></tp:taxon-name>
                      </italic>
                    </td><td rowspan="1" colspan="1">57.2–68</td><td rowspan="1" colspan="1">75.7–85.5</td><td rowspan="1" colspan="1">?</td><td rowspan="1" colspan="1">?</td><td rowspan="1" colspan="1">0.56</td><td rowspan="1" colspan="1">?</td><td rowspan="1" colspan="1">1</td><td rowspan="1" colspan="1">1</td><td rowspan="1" colspan="1">1</td><td rowspan="1" colspan="1">1</td><td rowspan="1" colspan="1">0</td><td rowspan="1" colspan="1">1/0</td><td rowspan="1" colspan="1">0</td><td rowspan="1" colspan="1">I&lt;II&lt;IV&lt;III</td><td rowspan="1" colspan="1">0</td><td rowspan="1" colspan="1">1</td><td rowspan="1" colspan="1">d, k, l, q, t</td></tr><tr><td rowspan="1" colspan="1">
                      <italic>
                        <tp:taxon-name><tp:taxon-name-part taxon-name-part-type="genus" reg="Xenophrys">X.</tp:taxon-name-part><tp:taxon-name-part taxon-name-part-type="species" reg="megacephala">megacephala</tp:taxon-name-part></tp:taxon-name>
                      </italic>
                    </td><td rowspan="1" colspan="1">48.4–53.4</td><td rowspan="1" colspan="1">49.3–64.4</td><td rowspan="1" colspan="1">0.54–0.71</td><td rowspan="1" colspan="1">0.56–0.82</td><td rowspan="1" colspan="1">0.41–0.49</td><td rowspan="1" colspan="1">0.41–0.47</td><td rowspan="1" colspan="1">0</td><td rowspan="1" colspan="1">1</td><td rowspan="1" colspan="1">1</td><td rowspan="1" colspan="1">0</td><td rowspan="1" colspan="1">0</td><td rowspan="1" colspan="1">1</td><td rowspan="1" colspan="1">0</td><td rowspan="1" colspan="1">IV&lt;II&lt;I&lt;III</td><td rowspan="1" colspan="1">1</td><td rowspan="1" colspan="1">1</td><td rowspan="1" colspan="1">m, u</td></tr><tr><td rowspan="1" colspan="1">
                      <italic>
                        <tp:taxon-name><tp:taxon-name-part taxon-name-part-type="genus" reg="Xenophrys">X.</tp:taxon-name-part><tp:taxon-name-part taxon-name-part-type="species" reg="monticola">monticola</tp:taxon-name-part></tp:taxon-name>
                      </italic>
                    </td><td rowspan="1" colspan="1">37.8–49.1</td><td rowspan="1" colspan="1">40.5–51.1</td><td rowspan="1" colspan="1">0.38–0.59</td><td rowspan="1" colspan="1">0.44–0.71</td><td rowspan="1" colspan="1">0.45–0.51</td><td rowspan="1" colspan="1">0.46–0.51</td><td rowspan="1" colspan="1">1</td><td rowspan="1" colspan="1">0</td><td rowspan="1" colspan="1">1</td><td rowspan="1" colspan="1">1</td><td rowspan="1" colspan="1">1</td><td rowspan="1" colspan="1">1</td><td rowspan="1" colspan="1">0</td><td rowspan="1" colspan="1">I&lt;II&lt;IV&lt;III</td><td rowspan="1" colspan="1">1</td><td rowspan="1" colspan="1">1</td><td rowspan="1" colspan="1">r, s</td></tr><tr><td rowspan="1" colspan="1">
                      <italic>
                        <tp:taxon-name><tp:taxon-name-part taxon-name-part-type="genus" reg="Xenophrys">X.</tp:taxon-name-part><tp:taxon-name-part taxon-name-part-type="species" reg="numhbumaeng">numhbumaeng</tp:taxon-name-part></tp:taxon-name>
                      </italic>
                    </td><td rowspan="1" colspan="1">33.8–34.6</td><td rowspan="1" colspan="1">?</td><td rowspan="1" colspan="1">0.45–0.46</td><td rowspan="1" colspan="1">?</td><td rowspan="1" colspan="1">0.52–0.58</td><td rowspan="1" colspan="1">?</td><td rowspan="1" colspan="1">0</td><td rowspan="1" colspan="1">1</td><td rowspan="1" colspan="1">1</td><td rowspan="1" colspan="1">1</td><td rowspan="1" colspan="1">0</td><td rowspan="1" colspan="1">1</td><td rowspan="1" colspan="1">0</td><td rowspan="1" colspan="1">I=II&lt;IV&lt;III</td><td rowspan="1" colspan="1">1</td><td rowspan="1" colspan="1">0</td><td rowspan="1" colspan="1">u</td></tr><tr><td rowspan="1" colspan="1">
                      <italic>
                        <tp:taxon-name><tp:taxon-name-part taxon-name-part-type="genus" reg="Xenophrys">X.</tp:taxon-name-part><tp:taxon-name-part taxon-name-part-type="species" reg="oreocrypta">oreocrypta</tp:taxon-name-part></tp:taxon-name>
                      </italic>
                    </td><td rowspan="1" colspan="1">?</td><td rowspan="1" colspan="1">94.9</td><td rowspan="1" colspan="1">?</td><td rowspan="1" colspan="1">0.52</td><td rowspan="1" colspan="1">?</td><td rowspan="1" colspan="1">0.51</td><td rowspan="1" colspan="1">1</td><td rowspan="1" colspan="1">1</td><td rowspan="1" colspan="1">?</td><td rowspan="1" colspan="1">?</td><td rowspan="1" colspan="1">0</td><td rowspan="1" colspan="1">1</td><td rowspan="1" colspan="1">0</td><td rowspan="1" colspan="1">IV&lt;II&lt;I&lt;III</td><td rowspan="1" colspan="1">?</td><td rowspan="1" colspan="1">1</td><td rowspan="1" colspan="1">s</td></tr><tr><td rowspan="1" colspan="1">
                      <italic>
                        <tp:taxon-name><tp:taxon-name-part taxon-name-part-type="genus" reg="Xenophrys">X.</tp:taxon-name-part><tp:taxon-name-part taxon-name-part-type="species" reg="oropedion">oropedion</tp:taxon-name-part></tp:taxon-name>
                      </italic>
                    </td><td rowspan="1" colspan="1">32.8–39.2</td><td rowspan="1" colspan="1">44.1–48.7</td><td rowspan="1" colspan="1">0.54–0.65</td><td rowspan="1" colspan="1">0.62–0.69</td><td rowspan="1" colspan="1">0.43–0.48</td><td rowspan="1" colspan="1">0.42–0.43</td><td rowspan="1" colspan="1">0</td><td rowspan="1" colspan="1">1</td><td rowspan="1" colspan="1">1</td><td rowspan="1" colspan="1">1</td><td rowspan="1" colspan="1">0</td><td rowspan="1" colspan="1">0</td><td rowspan="1" colspan="1">0</td><td rowspan="1" colspan="1">I=II=IV&lt;III</td><td rowspan="1" colspan="1">1</td><td rowspan="1" colspan="1">1</td><td rowspan="1" colspan="1">o</td></tr><tr><td rowspan="1" colspan="1">
                      <italic>
                        <tp:taxon-name><tp:taxon-name-part taxon-name-part-type="genus" reg="Xenophrys">X.</tp:taxon-name-part><tp:taxon-name-part taxon-name-part-type="species" reg="periosa">periosa</tp:taxon-name-part></tp:taxon-name>
                      </italic>
                    </td><td rowspan="1" colspan="1">71.3–93.8</td><td rowspan="1" colspan="1">112</td><td rowspan="1" colspan="1">0.44–0.58</td><td rowspan="1" colspan="1">0.45</td><td rowspan="1" colspan="1">0.51–0.58</td><td rowspan="1" colspan="1">0.51</td><td rowspan="1" colspan="1">1</td><td rowspan="1" colspan="1">1</td><td rowspan="1" colspan="1">1</td><td rowspan="1" colspan="1">?</td><td rowspan="1" colspan="1">0</td><td rowspan="1" colspan="1">1</td><td rowspan="1" colspan="1">0</td><td rowspan="1" colspan="1">IV&lt;II&lt;I&lt;III</td><td rowspan="1" colspan="1">1</td><td rowspan="1" colspan="1">0</td><td rowspan="1" colspan="1">s</td></tr><tr><td rowspan="1" colspan="1">
                      <italic>
                        <tp:taxon-name><tp:taxon-name-part taxon-name-part-type="genus" reg="Xenophrys">X.</tp:taxon-name-part><tp:taxon-name-part taxon-name-part-type="species" reg="robusta">robusta</tp:taxon-name-part></tp:taxon-name>
                      </italic>
                    </td><td rowspan="1" colspan="1">73.5–83.1</td><td rowspan="1" colspan="1">81.3–114</td><td rowspan="1" colspan="1">0.38–0.52</td><td rowspan="1" colspan="1">0.40–0.74</td><td rowspan="1" colspan="1">0.51–0.57</td><td rowspan="1" colspan="1">0.46–0.54</td><td rowspan="1" colspan="1">1</td><td rowspan="1" colspan="1">0</td><td rowspan="1" colspan="1">1</td><td rowspan="1" colspan="1">0</td><td rowspan="1" colspan="1">0</td><td rowspan="1" colspan="1">1</td><td rowspan="1" colspan="1">0</td><td rowspan="1" colspan="1">IV&lt;I=II&lt;III</td><td rowspan="1" colspan="1">1</td><td rowspan="1" colspan="1">1</td><td rowspan="1" colspan="1">a, s</td></tr><tr><td rowspan="1" colspan="1">
                      <italic>
                        <tp:taxon-name><tp:taxon-name-part taxon-name-part-type="genus" reg="Xenophrys">X.</tp:taxon-name-part><tp:taxon-name-part taxon-name-part-type="species" reg="serchhipii">serchhipii</tp:taxon-name-part></tp:taxon-name>
                      </italic>
                    </td><td rowspan="1" colspan="1">36.1–46.7</td><td rowspan="1" colspan="1">46.1–53</td><td rowspan="1" colspan="1">0.47–0.66</td><td rowspan="1" colspan="1">0.50–0.55</td><td rowspan="1" colspan="1">0.46–0.53</td><td rowspan="1" colspan="1">0.47–0.51</td><td rowspan="1" colspan="1">0</td><td rowspan="1" colspan="1">1</td><td rowspan="1" colspan="1">1</td><td rowspan="1" colspan="1">?</td><td rowspan="1" colspan="1">0</td><td rowspan="1" colspan="1">1</td><td rowspan="1" colspan="1">0</td><td rowspan="1" colspan="1">IV&lt;I=II&lt;III</td><td rowspan="1" colspan="1">1</td><td rowspan="1" colspan="1">1</td><td rowspan="1" colspan="1">j, u</td></tr><tr><td rowspan="1" colspan="1">
                      <italic>
                        <tp:taxon-name><tp:taxon-name-part taxon-name-part-type="genus" reg="Xenophrys">X.</tp:taxon-name-part><tp:taxon-name-part taxon-name-part-type="species" reg="takensis">takensis</tp:taxon-name-part></tp:taxon-name>
                      </italic>
                    </td><td rowspan="1" colspan="1">47.3–53</td><td rowspan="1" colspan="1">72.9</td><td rowspan="1" colspan="1">0.42–0.48</td><td rowspan="1" colspan="1">0.53</td><td rowspan="1" colspan="1">0.41–0.49</td><td rowspan="1" colspan="1">0.45</td><td rowspan="1" colspan="1">0</td><td rowspan="1" colspan="1">1</td><td rowspan="1" colspan="1">1</td><td rowspan="1" colspan="1">0</td><td rowspan="1" colspan="1">0</td><td rowspan="1" colspan="1">1</td><td rowspan="1" colspan="1">0</td><td rowspan="1" colspan="1">IV≤II&lt;I&lt;III/ IV=I&lt;II&lt;III</td><td rowspan="1" colspan="1">1</td><td rowspan="1" colspan="1">1</td><td rowspan="1" colspan="1">s, u</td></tr><tr><td rowspan="1" colspan="1">
                      <italic>
                        <tp:taxon-name><tp:taxon-name-part taxon-name-part-type="genus" reg="Xenophrys">X.</tp:taxon-name-part><tp:taxon-name-part taxon-name-part-type="species" reg="truongsonensis">truongsonensis</tp:taxon-name-part></tp:taxon-name>
                      </italic>
                    </td><td rowspan="1" colspan="1">58.8–71.4</td><td rowspan="1" colspan="1">65.6–87.3</td><td rowspan="1" colspan="1">0.51–0.67</td><td rowspan="1" colspan="1">0.53–0.59</td><td rowspan="1" colspan="1">0.55–0.64</td><td rowspan="1" colspan="1">0.54–0.58</td><td rowspan="1" colspan="1">0</td><td rowspan="1" colspan="1">1</td><td rowspan="1" colspan="1">0</td><td rowspan="1" colspan="1">1</td><td rowspan="1" colspan="1">1</td><td rowspan="1" colspan="1">1</td><td rowspan="1" colspan="1">0</td><td rowspan="1" colspan="1">I&lt;II&lt;IV&lt;III</td><td rowspan="1" colspan="1">0</td><td rowspan="1" colspan="1">0</td><td rowspan="1" colspan="1">v</td></tr><tr><td rowspan="1" colspan="1">
                      <italic>
                        <tp:taxon-name><tp:taxon-name-part taxon-name-part-type="genus" reg="Xenophrys">X.</tp:taxon-name-part><tp:taxon-name-part taxon-name-part-type="species" reg="zhangi">zhangi</tp:taxon-name-part></tp:taxon-name>
                      </italic>
                    </td><td rowspan="1" colspan="1">32.5–37.2</td><td rowspan="1" colspan="1">?</td><td rowspan="1" colspan="1">0.5</td><td rowspan="1" colspan="1">?</td><td rowspan="1" colspan="1">0.49</td><td rowspan="1" colspan="1">?</td><td rowspan="1" colspan="1">0</td><td rowspan="1" colspan="1">1</td><td rowspan="1" colspan="1">1</td><td rowspan="1" colspan="1">1</td><td rowspan="1" colspan="1">1</td><td rowspan="1" colspan="1">0</td><td rowspan="1" colspan="1">0</td><td rowspan="1" colspan="1">II=I &lt;IV&lt;III</td><td rowspan="1" colspan="1">1</td><td rowspan="1" colspan="1">1</td><td rowspan="1" colspan="1">e, k, l, q</td></tr><tr><td rowspan="1" colspan="1">
                      <italic>
                        <tp:taxon-name><tp:taxon-name-part taxon-name-part-type="genus" reg="Xenophrys">X.</tp:taxon-name-part><tp:taxon-name-part taxon-name-part-type="species" reg="zunhebotoensis">zunhebotoensis</tp:taxon-name-part></tp:taxon-name>
                      </italic>
                    </td><td rowspan="1" colspan="1">28.4–33.9</td><td rowspan="1" colspan="1">37–39.5</td><td rowspan="1" colspan="1">0.43–0.58</td><td rowspan="1" colspan="1">0.48–0.59</td><td rowspan="1" colspan="1">0.45–0.54</td><td rowspan="1" colspan="1">0.47–0.50</td><td rowspan="1" colspan="1">0</td><td rowspan="1" colspan="1">0</td><td rowspan="1" colspan="1">1</td><td rowspan="1" colspan="1">1</td><td rowspan="1" colspan="1">0</td><td rowspan="1" colspan="1">0</td><td rowspan="1" colspan="1">0</td><td rowspan="1" colspan="1">IV&lt;I&lt;II≤III<break/> I≤II&lt;IV&lt;III</td><td rowspan="1" colspan="1">1</td><td rowspan="1" colspan="1">1</td><td rowspan="1" colspan="1">j, u</td></tr><tr><td rowspan="1" colspan="1">
                      <italic>
                        <tp:taxon-name><tp:taxon-name-part taxon-name-part-type="genus" reg="Xenophrys">X.</tp:taxon-name-part><tp:taxon-name-part taxon-name-part-type="species" reg="pava">pava</tp:taxon-name-part></tp:taxon-name>
                      </italic>
                    </td><td rowspan="1" colspan="1">36.6–42.9</td><td rowspan="1" colspan="1">41.4–52.1</td><td rowspan="1" colspan="1">0.40–0.49</td><td rowspan="1" colspan="1">0.44–0.55</td><td rowspan="1" colspan="1">0.46–0.48</td><td rowspan="1" colspan="1">0.43–0.44</td><td rowspan="1" colspan="1">0</td><td rowspan="1" colspan="1">1</td><td rowspan="1" colspan="1">1</td><td rowspan="1" colspan="1">0/1</td><td rowspan="1" colspan="1">0</td><td rowspan="1" colspan="1">0</td><td rowspan="1" colspan="1">0</td><td rowspan="1" colspan="1">II&lt;IV&lt;I&lt;III</td><td rowspan="1" colspan="1">1</td><td rowspan="1" colspan="1">1</td><td rowspan="1" colspan="1">u, w</td></tr><tr><td rowspan="1" colspan="1">
                      <italic>
                        <tp:taxon-name><tp:taxon-name-part taxon-name-part-type="genus" reg="Xenophrys">X.</tp:taxon-name-part><tp:taxon-name-part taxon-name-part-type="species" reg="dehongensis">dehongensis</tp:taxon-name-part></tp:taxon-name>
                      </italic>
                    </td><td rowspan="1" colspan="1">34.8–36.7</td><td rowspan="1" colspan="1">45.7–46.8</td><td rowspan="1" colspan="1">0.34–0.45</td><td rowspan="1" colspan="1">0.43–0.44</td><td rowspan="1" colspan="1">0.43–0.50</td><td rowspan="1" colspan="1">0.46–0.50</td><td rowspan="1" colspan="1">0</td><td rowspan="1" colspan="1">1</td><td rowspan="1" colspan="1">1</td><td rowspan="1" colspan="1">0</td><td rowspan="1" colspan="1">0</td><td rowspan="1" colspan="1">1</td><td rowspan="1" colspan="1">0</td><td rowspan="1" colspan="1">II&lt;I&lt;IV&lt;III</td><td rowspan="1" colspan="1">1</td><td rowspan="1" colspan="1">2</td><td rowspan="1" colspan="1">w</td></tr><tr><td rowspan="1" colspan="1">
                      <italic>
                        <tp:taxon-name><tp:taxon-name-part taxon-name-part-type="genus" reg="Xenophrys">X.</tp:taxon-name-part><tp:taxon-name-part taxon-name-part-type="species" reg="lancangica">lancangica</tp:taxon-name-part></tp:taxon-name>
                      </italic>
                    </td><td rowspan="1" colspan="1">64.0–65.4</td><td rowspan="1" colspan="1">75.0–88.6</td><td rowspan="1" colspan="1">0.63–0.74</td><td rowspan="1" colspan="1">0.59–0.77</td><td rowspan="1" colspan="1">0.54–0.57</td><td rowspan="1" colspan="1">0.56–0.58</td><td rowspan="1" colspan="1">0</td><td rowspan="1" colspan="1">1</td><td rowspan="1" colspan="1">1</td><td rowspan="1" colspan="1">1</td><td rowspan="1" colspan="1">1</td><td rowspan="1" colspan="1">1</td><td rowspan="1" colspan="1">0</td><td rowspan="1" colspan="1">II&lt;IV&lt;I&lt;III</td><td rowspan="1" colspan="1">1</td><td rowspan="1" colspan="1">1</td><td rowspan="1" colspan="1">w</td></tr></tbody></table></table-wrap><p><italic><tp:taxon-name><tp:taxon-name-part taxon-name-part-type="genus" reg="Xenophrys">Xenophrys</tp:taxon-name-part><tp:taxon-name-part taxon-name-part-type="species" reg="pangdaensis">pangdaensis</tp:taxon-name-part></tp:taxon-name></italic> sp. nov. differs from <italic><tp:taxon-name><tp:taxon-name-part taxon-name-part-type="genus" reg="Xenophrys">X.</tp:taxon-name-part><tp:taxon-name-part taxon-name-part-type="species" reg="awuh">awuh</tp:taxon-name-part></tp:taxon-name></italic>, <italic><tp:taxon-name><tp:taxon-name-part taxon-name-part-type="genus" reg="Xenophrys">X.</tp:taxon-name-part><tp:taxon-name-part taxon-name-part-type="species" reg="damrei">damrei</tp:taxon-name-part></tp:taxon-name></italic>, <italic><tp:taxon-name><tp:taxon-name-part taxon-name-part-type="genus" reg="Xenophrys">X.</tp:taxon-name-part><tp:taxon-name-part taxon-name-part-type="species" reg="dzukou">dzukou</tp:taxon-name-part></tp:taxon-name></italic>, <italic><tp:taxon-name><tp:taxon-name-part taxon-name-part-type="genus" reg="Xenophrys">X.</tp:taxon-name-part><tp:taxon-name-part taxon-name-part-type="species" reg="flavipunctata">flavipunctata</tp:taxon-name-part></tp:taxon-name></italic>, <italic><tp:taxon-name><tp:taxon-name-part taxon-name-part-type="genus" reg="Xenophrys">X.</tp:taxon-name-part><tp:taxon-name-part taxon-name-part-type="species" reg="glandulosa">glandulosa</tp:taxon-name-part></tp:taxon-name></italic>, <italic><tp:taxon-name><tp:taxon-name-part taxon-name-part-type="genus" reg="Xenophrys">X.</tp:taxon-name-part><tp:taxon-name-part taxon-name-part-type="species" reg="megacephala">megacephala</tp:taxon-name-part></tp:taxon-name></italic>, <italic><tp:taxon-name><tp:taxon-name-part taxon-name-part-type="genus" reg="Xenophrys">X.</tp:taxon-name-part><tp:taxon-name-part taxon-name-part-type="species" reg="numhbumaeng">numhbumaeng</tp:taxon-name-part></tp:taxon-name></italic>, <italic><tp:taxon-name><tp:taxon-name-part taxon-name-part-type="genus" reg="Xenophrys">X.</tp:taxon-name-part><tp:taxon-name-part taxon-name-part-type="species" reg="oropedion">oropedion</tp:taxon-name-part></tp:taxon-name></italic>, <italic><tp:taxon-name><tp:taxon-name-part taxon-name-part-type="genus" reg="Xenophrys">X.</tp:taxon-name-part><tp:taxon-name-part taxon-name-part-type="species" reg="serchhipii">serchhipii</tp:taxon-name-part></tp:taxon-name></italic>, <italic><tp:taxon-name><tp:taxon-name-part taxon-name-part-type="genus" reg="Xenophrys">X.</tp:taxon-name-part><tp:taxon-name-part taxon-name-part-type="species" reg="takensis">takensis</tp:taxon-name-part></tp:taxon-name></italic>, <italic><tp:taxon-name><tp:taxon-name-part taxon-name-part-type="genus" reg="Xenophrys">X.</tp:taxon-name-part><tp:taxon-name-part taxon-name-part-type="species" reg="truongsonensis">truongsonensis</tp:taxon-name-part></tp:taxon-name></italic>, <italic><tp:taxon-name><tp:taxon-name-part taxon-name-part-type="genus" reg="Xenophrys">X.</tp:taxon-name-part><tp:taxon-name-part taxon-name-part-type="species" reg="zhangi">zhangi</tp:taxon-name-part></tp:taxon-name></italic>, <italic><tp:taxon-name><tp:taxon-name-part taxon-name-part-type="genus" reg="Xenophrys">X.</tp:taxon-name-part><tp:taxon-name-part taxon-name-part-type="species" reg="zunhebotoensis">zunhebotoensis</tp:taxon-name-part></tp:taxon-name></italic>, <italic><tp:taxon-name><tp:taxon-name-part taxon-name-part-type="genus" reg="Xenophrys">X.</tp:taxon-name-part><tp:taxon-name-part taxon-name-part-type="species" reg="pava">pava</tp:taxon-name-part></tp:taxon-name></italic>, <italic><tp:taxon-name><tp:taxon-name-part taxon-name-part-type="genus" reg="Xenophrys">X.</tp:taxon-name-part><tp:taxon-name-part taxon-name-part-type="species" reg="dehongensis">dehongensis</tp:taxon-name-part></tp:taxon-name></italic>, <italic>and <tp:taxon-name><tp:taxon-name-part taxon-name-part-type="genus" reg="Xenophrys">X.</tp:taxon-name-part><tp:taxon-name-part taxon-name-part-type="species" reg="lancangica">lancangica</tp:taxon-name-part></tp:taxon-name></italic> by the presence of a horn-like tubercle laterally on the upper eyelid (vs absence of horn-like tubercle at edge of upper eyelid).</p><p><italic><tp:taxon-name><tp:taxon-name-part taxon-name-part-type="genus" reg="Xenophrys">Xenophrys</tp:taxon-name-part><tp:taxon-name-part taxon-name-part-type="species" reg="pangdaensis">pangdaensis</tp:taxon-name-part></tp:taxon-name></italic> sp. nov. differs from <italic><tp:taxon-name><tp:taxon-name-part taxon-name-part-type="genus" reg="Xenophrys">X.</tp:taxon-name-part><tp:taxon-name-part taxon-name-part-type="species" reg="awuh">awuh</tp:taxon-name-part></tp:taxon-name></italic>, <italic><tp:taxon-name><tp:taxon-name-part taxon-name-part-type="genus" reg="Xenophrys">X.</tp:taxon-name-part><tp:taxon-name-part taxon-name-part-type="species" reg="monticola">monticola</tp:taxon-name-part></tp:taxon-name></italic>, <italic><tp:taxon-name><tp:taxon-name-part taxon-name-part-type="genus" reg="Xenophrys">X.</tp:taxon-name-part><tp:taxon-name-part taxon-name-part-type="species" reg="robusta">robusta</tp:taxon-name-part></tp:taxon-name></italic>, <italic>and <tp:taxon-name><tp:taxon-name-part taxon-name-part-type="genus" reg="Xenophrys">X.</tp:taxon-name-part><tp:taxon-name-part taxon-name-part-type="species" reg="zunhebotoensis">zunhebotoensis</tp:taxon-name-part></tp:taxon-name></italic> by presence of vomerine teeth (vs absence of vomerine teeth).</p><p><italic><tp:taxon-name><tp:taxon-name-part taxon-name-part-type="genus" reg="Xenophrys">Xenophrys</tp:taxon-name-part><tp:taxon-name-part taxon-name-part-type="species" reg="pangdaensis">pangdaensis</tp:taxon-name-part></tp:taxon-name></italic> sp. nov. differs from <italic><tp:taxon-name><tp:taxon-name-part taxon-name-part-type="genus" reg="Xenophrys">X.</tp:taxon-name-part><tp:taxon-name-part taxon-name-part-type="species" reg="lekaguli">lekaguli</tp:taxon-name-part></tp:taxon-name></italic>, <italic><tp:taxon-name><tp:taxon-name-part taxon-name-part-type="genus" reg="Xenophrys">X.</tp:taxon-name-part><tp:taxon-name-part taxon-name-part-type="species" reg="truongsonensis">truongsonensis</tp:taxon-name-part></tp:taxon-name></italic> by presence of vocal sac (vs absence of vocal sac).</p><p><italic><tp:taxon-name><tp:taxon-name-part taxon-name-part-type="genus" reg="Xenophrys">Xenophrys</tp:taxon-name-part><tp:taxon-name-part taxon-name-part-type="species" reg="pangdaensis">pangdaensis</tp:taxon-name-part></tp:taxon-name></italic> sp. nov. differs from <italic><tp:taxon-name><tp:taxon-name-part taxon-name-part-type="genus" reg="Xenophrys">X.</tp:taxon-name-part><tp:taxon-name-part taxon-name-part-type="species" reg="ancrae">ancrae</tp:taxon-name-part></tp:taxon-name></italic>, <italic><tp:taxon-name><tp:taxon-name-part taxon-name-part-type="genus" reg="Xenophrys">X.</tp:taxon-name-part><tp:taxon-name-part taxon-name-part-type="species" reg="awuh">awuh</tp:taxon-name-part></tp:taxon-name></italic>, <italic><tp:taxon-name><tp:taxon-name-part taxon-name-part-type="genus" reg="Xenophrys">X.</tp:taxon-name-part><tp:taxon-name-part taxon-name-part-type="species" reg="dzukou">dzukou</tp:taxon-name-part></tp:taxon-name></italic>, <italic><tp:taxon-name><tp:taxon-name-part taxon-name-part-type="genus" reg="Xenophrys">X.</tp:taxon-name-part><tp:taxon-name-part taxon-name-part-type="species" reg="flavipunctata">flavipunctata</tp:taxon-name-part></tp:taxon-name></italic>, <italic><tp:taxon-name><tp:taxon-name-part taxon-name-part-type="genus" reg="Xenophrys">X.</tp:taxon-name-part><tp:taxon-name-part taxon-name-part-type="species" reg="himalayana">himalayana</tp:taxon-name-part></tp:taxon-name></italic>, <italic><tp:taxon-name><tp:taxon-name-part taxon-name-part-type="genus" reg="Xenophrys">X.</tp:taxon-name-part><tp:taxon-name-part taxon-name-part-type="species" reg="major">major</tp:taxon-name-part></tp:taxon-name></italic>, <italic><tp:taxon-name><tp:taxon-name-part taxon-name-part-type="genus" reg="Xenophrys">X.</tp:taxon-name-part><tp:taxon-name-part taxon-name-part-type="species" reg="megacephala">megacephala</tp:taxon-name-part></tp:taxon-name></italic>, <italic><tp:taxon-name><tp:taxon-name-part taxon-name-part-type="genus" reg="Xenophrys">X.</tp:taxon-name-part><tp:taxon-name-part taxon-name-part-type="species" reg="monticola">monticola</tp:taxon-name-part></tp:taxon-name></italic>, <italic><tp:taxon-name><tp:taxon-name-part taxon-name-part-type="genus" reg="Xenophrys">X.</tp:taxon-name-part><tp:taxon-name-part taxon-name-part-type="species" reg="numhbumaeng">numhbumaeng</tp:taxon-name-part></tp:taxon-name></italic>, <italic><tp:taxon-name><tp:taxon-name-part taxon-name-part-type="genus" reg="Xenophrys">X.</tp:taxon-name-part><tp:taxon-name-part taxon-name-part-type="species" reg="oropedion">oropedion</tp:taxon-name-part></tp:taxon-name></italic>, <italic><tp:taxon-name><tp:taxon-name-part taxon-name-part-type="genus" reg="Xenophrys">X.</tp:taxon-name-part><tp:taxon-name-part taxon-name-part-type="species" reg="periosa">periosa</tp:taxon-name-part></tp:taxon-name></italic>, <italic><tp:taxon-name><tp:taxon-name-part taxon-name-part-type="genus" reg="Xenophrys">X.</tp:taxon-name-part><tp:taxon-name-part taxon-name-part-type="species" reg="robusta">robusta</tp:taxon-name-part></tp:taxon-name></italic>, <italic><tp:taxon-name><tp:taxon-name-part taxon-name-part-type="genus" reg="Xenophrys">X.</tp:taxon-name-part><tp:taxon-name-part taxon-name-part-type="species" reg="serchhipii">serchhipii</tp:taxon-name-part></tp:taxon-name></italic>, <italic><tp:taxon-name><tp:taxon-name-part taxon-name-part-type="genus" reg="Xenophrys">X.</tp:taxon-name-part><tp:taxon-name-part taxon-name-part-type="species" reg="takensis">takensis</tp:taxon-name-part></tp:taxon-name></italic>, <italic><tp:taxon-name><tp:taxon-name-part taxon-name-part-type="genus" reg="Xenophrys">X.</tp:taxon-name-part><tp:taxon-name-part taxon-name-part-type="species" reg="zhangi">zhangi</tp:taxon-name-part></tp:taxon-name></italic>, <italic><tp:taxon-name><tp:taxon-name-part taxon-name-part-type="genus" reg="Xenophrys">X.</tp:taxon-name-part><tp:taxon-name-part taxon-name-part-type="species" reg="zunhebotoensis">zunhebotoensis</tp:taxon-name-part></tp:taxon-name></italic>, <italic><tp:taxon-name><tp:taxon-name-part taxon-name-part-type="genus" reg="Xenophrys">X.</tp:taxon-name-part><tp:taxon-name-part taxon-name-part-type="species" reg="pava">pava</tp:taxon-name-part></tp:taxon-name></italic>, <italic><tp:taxon-name><tp:taxon-name-part taxon-name-part-type="genus" reg="Xenophrys">X.</tp:taxon-name-part><tp:taxon-name-part taxon-name-part-type="species" reg="dehongensis">dehongensis</tp:taxon-name-part></tp:taxon-name></italic> and <italic><tp:taxon-name><tp:taxon-name-part taxon-name-part-type="genus" reg="Xenophrys">X.</tp:taxon-name-part><tp:taxon-name-part taxon-name-part-type="species" reg="lancangica">lancangica</tp:taxon-name-part></tp:taxon-name></italic> by absence of nuptial pads on fingers (vs presence of nuptial pads on fingers).</p><p><italic><tp:taxon-name><tp:taxon-name-part taxon-name-part-type="genus" reg="Xenophrys">Xenophrys</tp:taxon-name-part><tp:taxon-name-part taxon-name-part-type="species" reg="pangdaensis">pangdaensis</tp:taxon-name-part></tp:taxon-name></italic> sp. nov. differs from <italic><tp:taxon-name><tp:taxon-name-part taxon-name-part-type="genus" reg="Xenophrys">X.</tp:taxon-name-part><tp:taxon-name-part taxon-name-part-type="species" reg="ancrae">ancrae</tp:taxon-name-part></tp:taxon-name></italic>, <italic><tp:taxon-name><tp:taxon-name-part taxon-name-part-type="genus" reg="Xenophrys">X.</tp:taxon-name-part><tp:taxon-name-part taxon-name-part-type="species" reg="awuh">awuh</tp:taxon-name-part></tp:taxon-name></italic>, <italic><tp:taxon-name><tp:taxon-name-part taxon-name-part-type="genus" reg="Xenophrys">X.</tp:taxon-name-part><tp:taxon-name-part taxon-name-part-type="species" reg="dzukou">dzukou</tp:taxon-name-part></tp:taxon-name></italic>, <italic><tp:taxon-name><tp:taxon-name-part taxon-name-part-type="genus" reg="Xenophrys">X.</tp:taxon-name-part><tp:taxon-name-part taxon-name-part-type="species" reg="glandulosa">glandulosa</tp:taxon-name-part></tp:taxon-name></italic>, <italic><tp:taxon-name><tp:taxon-name-part taxon-name-part-type="genus" reg="Xenophrys">X.</tp:taxon-name-part><tp:taxon-name-part taxon-name-part-type="species" reg="major">major</tp:taxon-name-part></tp:taxon-name></italic>, <italic><tp:taxon-name><tp:taxon-name-part taxon-name-part-type="genus" reg="Xenophrys">X.</tp:taxon-name-part><tp:taxon-name-part taxon-name-part-type="species" reg="mangshanensis">mangshanensis</tp:taxon-name-part></tp:taxon-name></italic>, <italic><tp:taxon-name><tp:taxon-name-part taxon-name-part-type="genus" reg="Xenophrys">X.</tp:taxon-name-part><tp:taxon-name-part taxon-name-part-type="species" reg="maosonensis">maosonensis</tp:taxon-name-part></tp:taxon-name></italic>, <italic><tp:taxon-name><tp:taxon-name-part taxon-name-part-type="genus" reg="Xenophrys">X.</tp:taxon-name-part><tp:taxon-name-part taxon-name-part-type="species" reg="medogensis">medogensis</tp:taxon-name-part></tp:taxon-name></italic>, <italic><tp:taxon-name><tp:taxon-name-part taxon-name-part-type="genus" reg="Xenophrys">X.</tp:taxon-name-part><tp:taxon-name-part taxon-name-part-type="species" reg="monticola">monticola</tp:taxon-name-part></tp:taxon-name></italic>, <italic><tp:taxon-name><tp:taxon-name-part taxon-name-part-type="genus" reg="Xenophrys">X.</tp:taxon-name-part><tp:taxon-name-part taxon-name-part-type="species" reg="numhbumaeng">numhbumaeng</tp:taxon-name-part></tp:taxon-name></italic>, <italic><tp:taxon-name><tp:taxon-name-part taxon-name-part-type="genus" reg="Xenophrys">X.</tp:taxon-name-part><tp:taxon-name-part taxon-name-part-type="species" reg="oropedion">oropedion</tp:taxon-name-part></tp:taxon-name></italic>, <italic><tp:taxon-name><tp:taxon-name-part taxon-name-part-type="genus" reg="Xenophrys">X.</tp:taxon-name-part><tp:taxon-name-part taxon-name-part-type="species" reg="truongsonensis">truongsonensis</tp:taxon-name-part></tp:taxon-name></italic>, <italic><tp:taxon-name><tp:taxon-name-part taxon-name-part-type="genus" reg="Xenophrys">X.</tp:taxon-name-part><tp:taxon-name-part taxon-name-part-type="species" reg="zhangi">zhangi</tp:taxon-name-part></tp:taxon-name></italic>, <italic><tp:taxon-name><tp:taxon-name-part taxon-name-part-type="genus" reg="Xenophrys">X.</tp:taxon-name-part><tp:taxon-name-part taxon-name-part-type="species" reg="zunhebotoensis">zunhebotoensis</tp:taxon-name-part></tp:taxon-name></italic>, <italic><tp:taxon-name><tp:taxon-name-part taxon-name-part-type="genus" reg="Xenophrys">X.</tp:taxon-name-part><tp:taxon-name-part taxon-name-part-type="species" reg="pava">pava</tp:taxon-name-part></tp:taxon-name></italic>, <italic><tp:taxon-name><tp:taxon-name-part taxon-name-part-type="genus" reg="Xenophrys">X.</tp:taxon-name-part><tp:taxon-name-part taxon-name-part-type="species" reg="lancangica">lancangica</tp:taxon-name-part></tp:taxon-name></italic> (vs tongue feebly notched), <italic><tp:taxon-name><tp:taxon-name-part taxon-name-part-type="genus" reg="Xenophrys">X.</tp:taxon-name-part><tp:taxon-name-part taxon-name-part-type="species" reg="auralensis">auralensis</tp:taxon-name-part></tp:taxon-name></italic>, <italic><tp:taxon-name><tp:taxon-name-part taxon-name-part-type="genus" reg="Xenophrys">X.</tp:taxon-name-part><tp:taxon-name-part taxon-name-part-type="species" reg="lekaguli">lekaguli</tp:taxon-name-part></tp:taxon-name></italic>, <italic><tp:taxon-name><tp:taxon-name-part taxon-name-part-type="genus" reg="Xenophrys">X.</tp:taxon-name-part><tp:taxon-name-part taxon-name-part-type="species" reg="megacephala">megacephala</tp:taxon-name-part></tp:taxon-name></italic>, <italic><tp:taxon-name><tp:taxon-name-part taxon-name-part-type="genus" reg="Xenophrys">X.</tp:taxon-name-part><tp:taxon-name-part taxon-name-part-type="species" reg="robusta">robusta</tp:taxon-name-part></tp:taxon-name></italic>, <italic><tp:taxon-name><tp:taxon-name-part taxon-name-part-type="genus" reg="Xenophrys">X.</tp:taxon-name-part><tp:taxon-name-part taxon-name-part-type="species" reg="takensis">takensis</tp:taxon-name-part></tp:taxon-name></italic>, <italic><tp:taxon-name><tp:taxon-name-part taxon-name-part-type="genus" reg="Xenophrys">X.</tp:taxon-name-part><tp:taxon-name-part taxon-name-part-type="species" reg="dehongensis">dehongensis</tp:taxon-name-part></tp:taxon-name></italic> by tongue distinctly notched (vs tongue not notched).</p><p><italic><tp:taxon-name><tp:taxon-name-part taxon-name-part-type="genus" reg="Xenophrys">Xenophrys</tp:taxon-name-part><tp:taxon-name-part taxon-name-part-type="species" reg="pangdaensis">pangdaensis</tp:taxon-name-part></tp:taxon-name></italic> sp. nov. differs from <italic><tp:taxon-name><tp:taxon-name-part taxon-name-part-type="genus" reg="Xenophrys">X.</tp:taxon-name-part><tp:taxon-name-part taxon-name-part-type="species" reg="ancrae">ancrae</tp:taxon-name-part></tp:taxon-name></italic>, <italic><tp:taxon-name><tp:taxon-name-part taxon-name-part-type="genus" reg="Xenophrys">X.</tp:taxon-name-part><tp:taxon-name-part taxon-name-part-type="species" reg="awuh">awuh</tp:taxon-name-part></tp:taxon-name></italic>, <italic><tp:taxon-name><tp:taxon-name-part taxon-name-part-type="genus" reg="Xenophrys">X.</tp:taxon-name-part><tp:taxon-name-part taxon-name-part-type="species" reg="auralensis">auralensis</tp:taxon-name-part></tp:taxon-name></italic>, <italic><tp:taxon-name><tp:taxon-name-part taxon-name-part-type="genus" reg="Xenophrys">X.</tp:taxon-name-part><tp:taxon-name-part taxon-name-part-type="species" reg="damrei">damrei</tp:taxon-name-part></tp:taxon-name></italic>, <italic><tp:taxon-name><tp:taxon-name-part taxon-name-part-type="genus" reg="Xenophrys">X.</tp:taxon-name-part><tp:taxon-name-part taxon-name-part-type="species" reg="lekaguli">lekaguli</tp:taxon-name-part></tp:taxon-name></italic>, <italic><tp:taxon-name><tp:taxon-name-part taxon-name-part-type="genus" reg="Xenophrys">X.</tp:taxon-name-part><tp:taxon-name-part taxon-name-part-type="species" reg="mangshanensis">mangshanensis</tp:taxon-name-part></tp:taxon-name></italic>, <italic><tp:taxon-name><tp:taxon-name-part taxon-name-part-type="genus" reg="Xenophrys">X.</tp:taxon-name-part><tp:taxon-name-part taxon-name-part-type="species" reg="maosonensis">maosonensis</tp:taxon-name-part></tp:taxon-name></italic>, <italic><tp:taxon-name><tp:taxon-name-part taxon-name-part-type="genus" reg="Xenophrys">X.</tp:taxon-name-part><tp:taxon-name-part taxon-name-part-type="species" reg="medogensis">medogensis</tp:taxon-name-part></tp:taxon-name></italic>, <italic><tp:taxon-name><tp:taxon-name-part taxon-name-part-type="genus" reg="Xenophrys">X.</tp:taxon-name-part><tp:taxon-name-part taxon-name-part-type="species" reg="megacephala">megacephala</tp:taxon-name-part></tp:taxon-name></italic>, <italic><tp:taxon-name><tp:taxon-name-part taxon-name-part-type="genus" reg="Xenophrys">X.</tp:taxon-name-part><tp:taxon-name-part taxon-name-part-type="species" reg="numhbumaeng">numhbumaeng</tp:taxon-name-part></tp:taxon-name></italic>, <italic><tp:taxon-name><tp:taxon-name-part taxon-name-part-type="genus" reg="Xenophrys">X.</tp:taxon-name-part><tp:taxon-name-part taxon-name-part-type="species" reg="oreocrypta">oreocrypta</tp:taxon-name-part></tp:taxon-name></italic>, <italic><tp:taxon-name><tp:taxon-name-part taxon-name-part-type="genus" reg="Xenophrys">X.</tp:taxon-name-part><tp:taxon-name-part taxon-name-part-type="species" reg="oropedion">oropedion</tp:taxon-name-part></tp:taxon-name></italic>, <italic><tp:taxon-name><tp:taxon-name-part taxon-name-part-type="genus" reg="Xenophrys">X.</tp:taxon-name-part><tp:taxon-name-part taxon-name-part-type="species" reg="periosa">periosa</tp:taxon-name-part></tp:taxon-name></italic>, <italic><tp:taxon-name><tp:taxon-name-part taxon-name-part-type="genus" reg="Xenophrys">X.</tp:taxon-name-part><tp:taxon-name-part taxon-name-part-type="species" reg="robusta">robusta</tp:taxon-name-part></tp:taxon-name></italic>, <italic><tp:taxon-name><tp:taxon-name-part taxon-name-part-type="genus" reg="Xenophrys">X.</tp:taxon-name-part><tp:taxon-name-part taxon-name-part-type="species" reg="serchhipii">serchhipii</tp:taxon-name-part></tp:taxon-name></italic>, <italic><tp:taxon-name><tp:taxon-name-part taxon-name-part-type="genus" reg="Xenophrys">X.</tp:taxon-name-part><tp:taxon-name-part taxon-name-part-type="species" reg="takensis">takensis</tp:taxon-name-part></tp:taxon-name></italic>, <italic><tp:taxon-name><tp:taxon-name-part taxon-name-part-type="genus" reg="Xenophrys">X.</tp:taxon-name-part><tp:taxon-name-part taxon-name-part-type="species" reg="zunhebotoensis">zunhebotoensis</tp:taxon-name-part></tp:taxon-name></italic>, <italic><tp:taxon-name><tp:taxon-name-part taxon-name-part-type="genus" reg="Xenophrys">X.</tp:taxon-name-part><tp:taxon-name-part taxon-name-part-type="species" reg="pava">pava</tp:taxon-name-part></tp:taxon-name></italic>, and <italic><tp:taxon-name><tp:taxon-name-part taxon-name-part-type="genus" reg="Xenophrys">X.</tp:taxon-name-part><tp:taxon-name-part taxon-name-part-type="species" reg="dehongensis">dehongensis</tp:taxon-name-part></tp:taxon-name></italic> by having narrow lateral fringes on toes (vs lateral fringes on toes absent), and <italic><tp:taxon-name><tp:taxon-name-part taxon-name-part-type="genus" reg="Xenophrys">X.</tp:taxon-name-part><tp:taxon-name-part taxon-name-part-type="species" reg="glandulosa">glandulosa</tp:taxon-name-part></tp:taxon-name></italic> (vs lateral fringes on toes wide).</p><p><italic><tp:taxon-name><tp:taxon-name-part taxon-name-part-type="genus" reg="Xenophrys">Xenophrys</tp:taxon-name-part><tp:taxon-name-part taxon-name-part-type="species" reg="pangdaensis">pangdaensis</tp:taxon-name-part></tp:taxon-name></italic> sp. nov. differs from <italic><tp:taxon-name><tp:taxon-name-part taxon-name-part-type="genus" reg="Xenophrys">X.</tp:taxon-name-part><tp:taxon-name-part taxon-name-part-type="species" reg="dzukou">dzukou</tp:taxon-name-part></tp:taxon-name></italic>, <italic><tp:taxon-name><tp:taxon-name-part taxon-name-part-type="genus" reg="Xenophrys">X.</tp:taxon-name-part><tp:taxon-name-part taxon-name-part-type="species" reg="mangshanensis">mangshanensis</tp:taxon-name-part></tp:taxon-name></italic>, <italic><tp:taxon-name><tp:taxon-name-part taxon-name-part-type="genus" reg="Xenophrys">X.</tp:taxon-name-part><tp:taxon-name-part taxon-name-part-type="species" reg="oropedion">oropedion</tp:taxon-name-part></tp:taxon-name></italic>, <italic><tp:taxon-name><tp:taxon-name-part taxon-name-part-type="genus" reg="Xenophrys">X.</tp:taxon-name-part><tp:taxon-name-part taxon-name-part-type="species" reg="zhangi">zhangi</tp:taxon-name-part></tp:taxon-name></italic>, <italic><tp:taxon-name><tp:taxon-name-part taxon-name-part-type="genus" reg="Xenophrys">X.</tp:taxon-name-part><tp:taxon-name-part taxon-name-part-type="species" reg="pava">pava</tp:taxon-name-part></tp:taxon-name></italic>, and <italic><tp:taxon-name><tp:taxon-name-part taxon-name-part-type="genus" reg="Xenophrys">X.</tp:taxon-name-part><tp:taxon-name-part taxon-name-part-type="species" reg="zunhebotoensis">zunhebotoensis</tp:taxon-name-part></tp:taxon-name></italic> by toes with rudiment of webbing (vs toes without webbing), <italic><tp:taxon-name><tp:taxon-name-part taxon-name-part-type="genus" reg="Xenophrys">X.</tp:taxon-name-part><tp:taxon-name-part taxon-name-part-type="species" reg="flavipunctata">flavipunctata</tp:taxon-name-part></tp:taxon-name></italic>, and <italic><tp:taxon-name><tp:taxon-name-part taxon-name-part-type="genus" reg="Xenophrys">X.</tp:taxon-name-part><tp:taxon-name-part taxon-name-part-type="species" reg="maosonensis">maosonensis</tp:taxon-name-part></tp:taxon-name></italic> (vs at most one-fourth webbed).</p><p><italic><tp:taxon-name><tp:taxon-name-part taxon-name-part-type="genus" reg="Xenophrys">Xenophrys</tp:taxon-name-part><tp:taxon-name-part taxon-name-part-type="species" reg="pangdaensis">pangdaensis</tp:taxon-name-part></tp:taxon-name></italic> sp. nov. differs from <italic><tp:taxon-name><tp:taxon-name-part taxon-name-part-type="genus" reg="Xenophrys">X.</tp:taxon-name-part><tp:taxon-name-part taxon-name-part-type="species" reg="ancrae">ancrae</tp:taxon-name-part></tp:taxon-name></italic>, <italic><tp:taxon-name><tp:taxon-name-part taxon-name-part-type="genus" reg="Xenophrys">X.</tp:taxon-name-part><tp:taxon-name-part taxon-name-part-type="species" reg="awuh">awuh</tp:taxon-name-part></tp:taxon-name></italic>, <italic><tp:taxon-name><tp:taxon-name-part taxon-name-part-type="genus" reg="Xenophrys">X.</tp:taxon-name-part><tp:taxon-name-part taxon-name-part-type="species" reg="damrei">damrei</tp:taxon-name-part></tp:taxon-name></italic>, <italic><tp:taxon-name><tp:taxon-name-part taxon-name-part-type="genus" reg="Xenophrys">X.</tp:taxon-name-part><tp:taxon-name-part taxon-name-part-type="species" reg="dzukou">dzukou</tp:taxon-name-part></tp:taxon-name></italic>, <italic><tp:taxon-name><tp:taxon-name-part taxon-name-part-type="genus" reg="Xenophrys">X.</tp:taxon-name-part><tp:taxon-name-part taxon-name-part-type="species" reg="flavipunctata">flavipunctata</tp:taxon-name-part></tp:taxon-name></italic>, <italic><tp:taxon-name><tp:taxon-name-part taxon-name-part-type="genus" reg="Xenophrys">X.</tp:taxon-name-part><tp:taxon-name-part taxon-name-part-type="species" reg="glandulosa">glandulosa</tp:taxon-name-part></tp:taxon-name></italic>, <italic><tp:taxon-name><tp:taxon-name-part taxon-name-part-type="genus" reg="Xenophrys">X.</tp:taxon-name-part><tp:taxon-name-part taxon-name-part-type="species" reg="himalayana">himalayana</tp:taxon-name-part></tp:taxon-name></italic>, <italic><tp:taxon-name><tp:taxon-name-part taxon-name-part-type="genus" reg="Xenophrys">X.</tp:taxon-name-part><tp:taxon-name-part taxon-name-part-type="species" reg="lekaguli">lekaguli</tp:taxon-name-part></tp:taxon-name></italic>, <italic><tp:taxon-name><tp:taxon-name-part taxon-name-part-type="genus" reg="Xenophrys">X.</tp:taxon-name-part><tp:taxon-name-part taxon-name-part-type="species" reg="major">major</tp:taxon-name-part></tp:taxon-name></italic>, <italic><tp:taxon-name><tp:taxon-name-part taxon-name-part-type="genus" reg="Xenophrys">X.</tp:taxon-name-part><tp:taxon-name-part taxon-name-part-type="species" reg="mangshanensis">mangshanensis</tp:taxon-name-part></tp:taxon-name></italic>, <italic><tp:taxon-name><tp:taxon-name-part taxon-name-part-type="genus" reg="Xenophrys">X.</tp:taxon-name-part><tp:taxon-name-part taxon-name-part-type="species" reg="maosonensis">maosonensis</tp:taxon-name-part></tp:taxon-name></italic>, <italic><tp:taxon-name><tp:taxon-name-part taxon-name-part-type="genus" reg="Xenophrys">X.</tp:taxon-name-part><tp:taxon-name-part taxon-name-part-type="species" reg="medogensis">medogensis</tp:taxon-name-part></tp:taxon-name></italic>, <italic><tp:taxon-name><tp:taxon-name-part taxon-name-part-type="genus" reg="Xenophrys">X.</tp:taxon-name-part><tp:taxon-name-part taxon-name-part-type="species" reg="megacephala">megacephala</tp:taxon-name-part></tp:taxon-name></italic>, <italic><tp:taxon-name><tp:taxon-name-part taxon-name-part-type="genus" reg="Xenophrys">X.</tp:taxon-name-part><tp:taxon-name-part taxon-name-part-type="species" reg="monticola">monticola</tp:taxon-name-part></tp:taxon-name></italic>, <italic><tp:taxon-name><tp:taxon-name-part taxon-name-part-type="genus" reg="Xenophrys">X.</tp:taxon-name-part><tp:taxon-name-part taxon-name-part-type="species" reg="numhbumaeng">numhbumaeng</tp:taxon-name-part></tp:taxon-name></italic>, <italic><tp:taxon-name><tp:taxon-name-part taxon-name-part-type="genus" reg="Xenophrys">X.</tp:taxon-name-part><tp:taxon-name-part taxon-name-part-type="species" reg="oreocrypta">oreocrypta</tp:taxon-name-part></tp:taxon-name></italic>, <italic><tp:taxon-name><tp:taxon-name-part taxon-name-part-type="genus" reg="Xenophrys">X.</tp:taxon-name-part><tp:taxon-name-part taxon-name-part-type="species" reg="oropedion">oropedion</tp:taxon-name-part></tp:taxon-name></italic>, <italic><tp:taxon-name><tp:taxon-name-part taxon-name-part-type="genus" reg="Xenophrys">X.</tp:taxon-name-part><tp:taxon-name-part taxon-name-part-type="species" reg="periosa">periosa</tp:taxon-name-part></tp:taxon-name></italic>, <italic><tp:taxon-name><tp:taxon-name-part taxon-name-part-type="genus" reg="Xenophrys">X.</tp:taxon-name-part><tp:taxon-name-part taxon-name-part-type="species" reg="robusta">robusta</tp:taxon-name-part></tp:taxon-name></italic>, <italic><tp:taxon-name><tp:taxon-name-part taxon-name-part-type="genus" reg="Xenophrys">X.</tp:taxon-name-part><tp:taxon-name-part taxon-name-part-type="species" reg="serchhipii">serchhipii</tp:taxon-name-part></tp:taxon-name></italic>, <italic><tp:taxon-name><tp:taxon-name-part taxon-name-part-type="genus" reg="Xenophrys">X.</tp:taxon-name-part><tp:taxon-name-part taxon-name-part-type="species" reg="takensis">takensis</tp:taxon-name-part></tp:taxon-name></italic>, <italic><tp:taxon-name><tp:taxon-name-part taxon-name-part-type="genus" reg="Xenophrys">X.</tp:taxon-name-part><tp:taxon-name-part taxon-name-part-type="species" reg="truongsonensis">truongsonensis</tp:taxon-name-part></tp:taxon-name></italic>, <italic><tp:taxon-name><tp:taxon-name-part taxon-name-part-type="genus" reg="Xenophrys">X.</tp:taxon-name-part><tp:taxon-name-part taxon-name-part-type="species" reg="zhangi">zhangi</tp:taxon-name-part></tp:taxon-name></italic>, <italic><tp:taxon-name><tp:taxon-name-part taxon-name-part-type="genus" reg="Xenophrys">X.</tp:taxon-name-part><tp:taxon-name-part taxon-name-part-type="species" reg="zunhebotoensis">zunhebotoensis</tp:taxon-name-part></tp:taxon-name></italic>, <italic><tp:taxon-name><tp:taxon-name-part taxon-name-part-type="genus" reg="Xenophrys">X.</tp:taxon-name-part><tp:taxon-name-part taxon-name-part-type="species" reg="pava">pava</tp:taxon-name-part></tp:taxon-name></italic>, <italic><tp:taxon-name><tp:taxon-name-part taxon-name-part-type="genus" reg="Xenophrys">X.</tp:taxon-name-part><tp:taxon-name-part taxon-name-part-type="species" reg="lancangica">lancangica</tp:taxon-name-part></tp:taxon-name></italic> and <italic><tp:taxon-name><tp:taxon-name-part taxon-name-part-type="genus" reg="Xenophrys">X.</tp:taxon-name-part><tp:taxon-name-part taxon-name-part-type="species" reg="dehongensis">dehongensis</tp:taxon-name-part></tp:taxon-name></italic> by presence of indistinct subarticular tubercles on toes (vs absence of subarticular tubercles on toes).</p><p><italic><tp:taxon-name><tp:taxon-name-part taxon-name-part-type="genus" reg="Xenophrys">Xenophrys</tp:taxon-name-part><tp:taxon-name-part taxon-name-part-type="species" reg="pangdaensis">pangdaensis</tp:taxon-name-part></tp:taxon-name></italic> sp. nov. differs from <italic><tp:taxon-name><tp:taxon-name-part taxon-name-part-type="genus" reg="Xenophrys">X.</tp:taxon-name-part><tp:taxon-name-part taxon-name-part-type="species" reg="awuh">awuh</tp:taxon-name-part></tp:taxon-name></italic>, <italic><tp:taxon-name><tp:taxon-name-part taxon-name-part-type="genus" reg="Xenophrys">X.</tp:taxon-name-part><tp:taxon-name-part taxon-name-part-type="species" reg="damrei">damrei</tp:taxon-name-part></tp:taxon-name></italic>, <italic><tp:taxon-name><tp:taxon-name-part taxon-name-part-type="genus" reg="Xenophrys">X.</tp:taxon-name-part><tp:taxon-name-part taxon-name-part-type="species" reg="dzukou">dzukou</tp:taxon-name-part></tp:taxon-name></italic>, <italic><tp:taxon-name><tp:taxon-name-part taxon-name-part-type="genus" reg="Xenophrys">X.</tp:taxon-name-part><tp:taxon-name-part taxon-name-part-type="species" reg="glandulosa">glandulosa</tp:taxon-name-part></tp:taxon-name></italic>, <italic><tp:taxon-name><tp:taxon-name-part taxon-name-part-type="genus" reg="Xenophrys">X.</tp:taxon-name-part><tp:taxon-name-part taxon-name-part-type="species" reg="lekaguli">lekaguli</tp:taxon-name-part></tp:taxon-name></italic>, <italic><tp:taxon-name><tp:taxon-name-part taxon-name-part-type="genus" reg="Xenophrys">X.</tp:taxon-name-part><tp:taxon-name-part taxon-name-part-type="species" reg="mangshanensis">mangshanensis</tp:taxon-name-part></tp:taxon-name></italic>, <italic><tp:taxon-name><tp:taxon-name-part taxon-name-part-type="genus" reg="Xenophrys">X.</tp:taxon-name-part><tp:taxon-name-part taxon-name-part-type="species" reg="maosonensis">maosonensis</tp:taxon-name-part></tp:taxon-name></italic>, <italic><tp:taxon-name><tp:taxon-name-part taxon-name-part-type="genus" reg="Xenophrys">X.</tp:taxon-name-part><tp:taxon-name-part taxon-name-part-type="species" reg="numhbumaeng">numhbumaeng</tp:taxon-name-part></tp:taxon-name></italic>, <italic><tp:taxon-name><tp:taxon-name-part taxon-name-part-type="genus" reg="Xenophrys">X.</tp:taxon-name-part><tp:taxon-name-part taxon-name-part-type="species" reg="periosa">periosa</tp:taxon-name-part></tp:taxon-name></italic>, and <italic><tp:taxon-name><tp:taxon-name-part taxon-name-part-type="genus" reg="Xenophrys">X.</tp:taxon-name-part><tp:taxon-name-part taxon-name-part-type="species" reg="truongsonensis">truongsonensis</tp:taxon-name-part></tp:taxon-name></italic> by dorsal skin texture smooth with small tubercles (vs dorsal skin texture smooth), <italic><tp:taxon-name><tp:taxon-name-part taxon-name-part-type="genus" reg="Xenophrys">X.</tp:taxon-name-part><tp:taxon-name-part taxon-name-part-type="species" reg="dehongensis">dehongensis</tp:taxon-name-part></tp:taxon-name></italic> (vs dorsal skin rough).</p></tp:treatment-sec><tp:treatment-sec><!--Section generated to contain objects referenced in tp:taxon-treatment.--><fig id="F2" position="float" orientation="portrait"><object-id xmlns:xlink="http://www.w3.org/1999/xlink" content-type="doi" xlink:type="simple">10.3897/zookeys.1182.106828.figure2</object-id><object-id xmlns:xlink="http://www.w3.org/1999/xlink" content-type="arpha" xlink:type="simple">CDB2ACFF-148C-5AF8-A071-B91A1E2B1601</object-id><label>Figure 2.</label><caption><p>Phylogenetic tree of the genus <italic><tp:taxon-name><tp:taxon-name-part taxon-name-part-type="genus" reg="Xenophrys">Xenophrys</tp:taxon-name-part></tp:taxon-name></italic> inferred from two mitochondrial gene fragments by Bayesian inference.</p></caption><graphic xmlns:xlink="http://www.w3.org/1999/xlink" xlink:href="zookeys-1182-307_article-106828__-g002.jpg" position="float" orientation="portrait" xlink:type="simple" id="oo_924045.jpg"><uri content-type="original_file" xlink:type="simple">https://binary.pensoft.net/fig/924045</uri></graphic></fig></tp:treatment-sec><ref-list><ref id="B2"><mixed-citation xmlns:xlink="http://www.w3.org/1999/xlink" xlink:type="simple"><person-group><name name-style="western"><surname>Boulenger</surname><given-names>GA</given-names></name></person-group> (<year>1908</year>) <article-title>A revision of the Oriental pelobatid batrachians (genus <italic><tp:taxon-name><tp:taxon-name-part taxon-name-part-type="genus">Megalophrys</tp:taxon-name-part></tp:taxon-name></italic>).</article-title><source>Proceedings of the Zoological Society of London</source><volume>78</volume>(<issue>2</issue>): <fpage>407</fpage>–<lpage>430</lpage>. <ext-link xlink:href="10.1111/j.1096-3642.1908.tb01852.x" ext-link-type="doi" xlink:type="simple">https://doi.org/10.1111/j.1096-3642.1908.tb01852.x</ext-link></mixed-citation></ref><ref id="B3"><mixed-citation xmlns:xlink="http://www.w3.org/1999/xlink" xlink:type="simple"><person-group><name name-style="western"><surname>Bourret</surname><given-names>R</given-names></name></person-group> (<year>1937</year>) <article-title>Notes herpétologiques sur l'Indochine française. XIV. Les Batraciens de la collection du Laboratoire des Sciences Naturelles de l'Université. Descriptions de quinze espèces ou variétés nouvelles.</article-title><source>Annexe au Bulletin Général de l'Instruction Publique</source><volume>4</volume>: <fpage>5</fpage>–<lpage>56</lpage>. [In French]</mixed-citation></ref><ref id="B4"><mixed-citation xmlns:xlink="http://www.w3.org/1999/xlink" xlink:type="simple"><person-group><name name-style="western"><surname>Bourret</surname><given-names>R</given-names></name></person-group> (<year>1942</year>) Les batrachians de l’Indochine. Institut Océanographique de l’Indochine, Hanoi, 547 + X pp. [pls 1–4] [In French]</mixed-citation></ref><ref id="B13"><mixed-citation xmlns:xlink="http://www.w3.org/1999/xlink" xlink:type="simple"><person-group><name name-style="western"><surname>Fei</surname><given-names>L</given-names></name><name name-style="western"><surname>Ye</surname><given-names>CY</given-names></name><name name-style="western"><surname>Huang</surname><given-names>YZ</given-names></name></person-group> (<year>1983</year>) <article-title>Two new subspecies of <italic><tp:taxon-name><tp:taxon-name-part taxon-name-part-type="genus">Megophrys</tp:taxon-name-part><tp:taxon-name-part taxon-name-part-type="species">omeimontis</tp:taxon-name-part></tp:taxon-name></italic> Liu from China (<tp:taxon-name><tp:taxon-name-part taxon-name-part-type="class">Amphibia</tp:taxon-name-part></tp:taxon-name>, <tp:taxon-name><tp:taxon-name-part taxon-name-part-type="family">Pelobatidae</tp:taxon-name-part></tp:taxon-name>). Acta Herpetologica Sinica/ Liangqi baxing dongwu yanjiu. New Series.</article-title><source>Chengdu</source><volume>2</volume>(<issue>2</issue>): <fpage>49</fpage>–<lpage>52</lpage>. [In Chinese with English abstract]</mixed-citation></ref><ref id="B55"><mixed-citation xmlns:xlink="http://www.w3.org/1999/xlink" xlink:type="simple"><person-group><name name-style="western"><surname>Ye</surname><given-names>CY</given-names></name><name name-style="western"><surname>Fei</surname><given-names>L</given-names></name></person-group> (<year>1992</year>) <article-title>A new pelobatid toad of the genus <italic><tp:taxon-name><tp:taxon-name-part taxon-name-part-type="genus">Megophrys</tp:taxon-name-part></tp:taxon-name></italic> from Xizang, China.</article-title><source>Acta Herpetologica Sinica/Liangqi baxing dongwu yanjiu</source><volume>1</volume>(<issue>2</issue>): <fpage>50</fpage>–<lpage>52</lpage>.</mixed-citation></ref><ref id="B14"><mixed-citation xmlns:xlink="http://www.w3.org/1999/xlink" xlink:type="simple"><person-group><name name-style="western"><surname>Fei</surname><given-names>L</given-names></name><name name-style="western"><surname>Ye</surname><given-names>CY</given-names></name><name name-style="western"><surname>Huang</surname><given-names>Y</given-names></name></person-group> (<year>1992</year>) <article-title>Description of two new species of the genus <italic><tp:taxon-name><tp:taxon-name-part taxon-name-part-type="genus">Megophrys</tp:taxon-name-part></tp:taxon-name></italic>, <tp:taxon-name><tp:taxon-name-part taxon-name-part-type="family">Pelobatidae</tp:taxon-name-part></tp:taxon-name> (<tp:taxon-name><tp:taxon-name-part taxon-name-part-type="class">Amphibia</tp:taxon-name-part></tp:taxon-name>: <tp:taxon-name><tp:taxon-name-part taxon-name-part-type="order">Anura</tp:taxon-name-part></tp:taxon-name>) from China.</article-title><source>Zoological Research</source><volume>13</volume>: <fpage>5</fpage>–<lpage>12</lpage>. [In Chinese] <ext-link xlink:href="10.5479/si.23317515.118.12" ext-link-type="doi" xlink:type="simple">https://doi.org/10.5479/si.23317515.118.12</ext-link></mixed-citation></ref><ref id="B23"><mixed-citation xmlns:xlink="http://www.w3.org/1999/xlink" xlink:type="simple"><person-group><name name-style="western"><surname>Huang</surname><given-names>CM</given-names></name><name name-style="western"><surname>Lathrop</surname><given-names>A</given-names></name><name name-style="western"><surname>Murphy</surname><given-names>RW</given-names></name></person-group> (<year>1998</year>) <article-title>Translations of “Two new species of amphibian in Tibet” Huang &amp; Fei 1981 and “Description of two new species of the genus <italic><tp:taxon-name><tp:taxon-name-part taxon-name-part-type="genus">Megophrys</tp:taxon-name-part></tp:taxon-name></italic>” Fei, Ye, &amp; Huang 1995.</article-title><source>Smithsonian Herpetological Information Service</source><volume>118</volume>: <fpage>1</fpage>–<lpage>20</lpage>. <ext-link xlink:href="10.5479/si.23317515.118.3" ext-link-type="doi" xlink:type="simple">https://doi.org/10.5479/si.23317515.118.3</ext-link></mixed-citation></ref><ref id="B47"><mixed-citation xmlns:xlink="http://www.w3.org/1999/xlink" xlink:type="simple"><person-group><name name-style="western"><surname>Ohler</surname><given-names>A</given-names></name><name name-style="western"><surname>Swan</surname><given-names>SR</given-names></name><name name-style="western"><surname>Daltry</surname><given-names>JC</given-names></name></person-group> (<year>2002</year>) <article-title>A recent survey of the amphibian fauna of the Cardomom Mountains, Southwest Cambodia with descriptions of three new species.</article-title><source>Raffles Bulletin of Zoology</source><volume>50</volume>(<issue>2</issue>): <fpage>465</fpage>–<lpage>481</lpage>.</mixed-citation></ref><ref id="B53"><mixed-citation xmlns:xlink="http://www.w3.org/1999/xlink" xlink:type="simple"><person-group><name name-style="western"><surname>Stuart</surname><given-names>BL</given-names></name><name name-style="western"><surname>Chuaynkern</surname><given-names>Y</given-names></name><name name-style="western"><surname>Chan-ard</surname><given-names>T</given-names></name><name name-style="western"><surname>Inger</surname><given-names>RF</given-names></name></person-group> (<year>2006</year>) Three new species of frogs and a new tadpole from eastern Thailand. Fieldiana 111: 1–19. <ext-link xlink:href="10.3158/0015-0754(2006)187%5B1:TNSOFA%5D2.0.CO;2" ext-link-type="doi" xlink:type="simple">https://doi.org/10.3158/0015-0754(2006)187[1:TNSOFA]2.0.CO;2</ext-link></mixed-citation></ref><ref id="B42"><mixed-citation xmlns:xlink="http://www.w3.org/1999/xlink" xlink:type="simple"><person-group><name name-style="western"><surname>Mathew</surname><given-names>R</given-names></name><name name-style="western"><surname>Sen</surname><given-names>N</given-names></name></person-group> (<year>2007</year>) <article-title>Description of two new species of <italic><tp:taxon-name><tp:taxon-name-part taxon-name-part-type="genus">Xenophrys</tp:taxon-name-part></tp:taxon-name></italic> (<tp:taxon-name><tp:taxon-name-part taxon-name-part-type="class">Amphibia</tp:taxon-name-part></tp:taxon-name>: <tp:taxon-name><tp:taxon-name-part taxon-name-part-type="order">Anura</tp:taxon-name-part></tp:taxon-name>: <tp:taxon-name><tp:taxon-name-part taxon-name-part-type="family">Megophryidae</tp:taxon-name-part></tp:taxon-name>) from north-east India.</article-title><source>Cobra</source><volume>1</volume>(<issue>2</issue>): <fpage>18</fpage>–<lpage>28</lpage>.</mixed-citation></ref><ref id="B15"><mixed-citation xmlns:xlink="http://www.w3.org/1999/xlink" xlink:type="simple"><person-group><name name-style="western"><surname>Fei</surname><given-names>L</given-names></name><name name-style="western"><surname>Hu</surname><given-names>SQ</given-names></name><name name-style="western"><surname>Ye</surname><given-names>CY</given-names></name><name name-style="western"><surname>Huang</surname><given-names>YZ</given-names></name></person-group> (<year>2009</year>) Fauna Sinica. <tp:taxon-name><tp:taxon-name-part taxon-name-part-type="class">Amphibia</tp:taxon-name-part></tp:taxon-name>. Volume 2. <tp:taxon-name><tp:taxon-name-part taxon-name-part-type="order">Anura</tp:taxon-name-part></tp:taxon-name>. Science Press, Beijing, 328–481. [In Chinese]</mixed-citation></ref><ref id="B16"><mixed-citation xmlns:xlink="http://www.w3.org/1999/xlink" xlink:type="simple"><person-group><name name-style="western"><surname>Fei</surname><given-names>L</given-names></name><name name-style="western"><surname>Ye</surname><given-names>CY</given-names></name><name name-style="western"><surname>Jiang</surname><given-names>JP</given-names></name></person-group> (<year>2012</year>) Coloured Atlas of Chinese Amphibians and their Distributions. Sichuan Publishing House of Science &amp; Technology, Sichuan, 209–246. [In Chinese]</mixed-citation></ref><ref id="B36"><mixed-citation xmlns:xlink="http://www.w3.org/1999/xlink" xlink:type="simple"><person-group><name name-style="western"><surname>Mahony</surname><given-names>S</given-names></name></person-group> (<year>2011</year>) <article-title>Two new species of <italic><tp:taxon-name><tp:taxon-name-part taxon-name-part-type="genus">Megophrys</tp:taxon-name-part></tp:taxon-name></italic> Kuhl and van Hasselt (<tp:taxon-name><tp:taxon-name-part taxon-name-part-type="class">Amphibia</tp:taxon-name-part></tp:taxon-name>: <tp:taxon-name><tp:taxon-name-part taxon-name-part-type="family">Megophryidae</tp:taxon-name-part></tp:taxon-name>), from western Thailand and southern Cambodia.</article-title><source>Zootaxa</source><volume>2734</volume>(<issue>1</issue>): <fpage>23</fpage>–<lpage>39</lpage>. <ext-link xlink:href="10.11646/zootaxa.2734.1.2" ext-link-type="doi" xlink:type="simple">https://doi.org/10.11646/zootaxa.2734.1.2</ext-link></mixed-citation></ref><ref id="B37"><mixed-citation xmlns:xlink="http://www.w3.org/1999/xlink" xlink:type="simple"><person-group><name name-style="western"><surname>Mahony</surname><given-names>S</given-names></name><name name-style="western"><surname>Sengupta</surname><given-names>S</given-names></name><name name-style="western"><surname>Kamei</surname><given-names>RG</given-names></name><name name-style="western"><surname>Biju</surname><given-names>SD</given-names></name></person-group> (<year>2011</year>) <article-title>A new low altitude species of <italic><tp:taxon-name><tp:taxon-name-part taxon-name-part-type="genus">Megophrys</tp:taxon-name-part></tp:taxon-name></italic> Kuhl &amp; van Hasselt (<tp:taxon-name><tp:taxon-name-part taxon-name-part-type="class">Amphibia</tp:taxon-name-part></tp:taxon-name>: <tp:taxon-name><tp:taxon-name-part taxon-name-part-type="family">Megophryidae</tp:taxon-name-part></tp:taxon-name>), from Assam, Northeast India.</article-title><source>Zootaxa</source><volume>3059</volume>(<issue>1</issue>): <fpage>36</fpage>–<lpage>46</lpage>. <ext-link xlink:href="10.11646/zootaxa.3059.1.2" ext-link-type="doi" xlink:type="simple">https://doi.org/10.11646/zootaxa.3059.1.2</ext-link></mixed-citation></ref><ref id="B38"><mixed-citation xmlns:xlink="http://www.w3.org/1999/xlink" xlink:type="simple"><person-group><name name-style="western"><surname>Mahony</surname><given-names>S</given-names></name><name name-style="western"><surname>Teeling</surname><given-names>EC</given-names></name><name name-style="western"><surname>Biju</surname><given-names>SD</given-names></name></person-group> (<year>2013</year>) <article-title>Three new species of horned frogs, <italic><tp:taxon-name><tp:taxon-name-part taxon-name-part-type="genus">Megophrys</tp:taxon-name-part></tp:taxon-name></italic> (<tp:taxon-name><tp:taxon-name-part taxon-name-part-type="class">Amphibia</tp:taxon-name-part></tp:taxon-name>: <tp:taxon-name><tp:taxon-name-part taxon-name-part-type="family">Megophryidae</tp:taxon-name-part></tp:taxon-name>), from northeast India, with a resolution to the identity of <italic><tp:taxon-name><tp:taxon-name-part taxon-name-part-type="genus">Megophrys</tp:taxon-name-part><tp:taxon-name-part taxon-name-part-type="species">boettgeri</tp:taxon-name-part></tp:taxon-name></italic> populations reported from the region.</article-title><source>Zootaxa</source><volume>3722</volume>(<issue>2</issue>): <fpage>143</fpage>–<lpage>169</lpage>. <ext-link xlink:href="10.11646/zootaxa.3931.2.3" ext-link-type="doi" xlink:type="simple">https://doi.org/10.11646/zootaxa.3931.2.3</ext-link></mixed-citation></ref><ref id="B45"><mixed-citation xmlns:xlink="http://www.w3.org/1999/xlink" xlink:type="simple"><person-group><name name-style="western"><surname>Neang</surname><given-names>T</given-names></name><name name-style="western"><surname>Chin</surname><given-names>S</given-names></name><name name-style="western"><surname>Meang</surname><given-names>M</given-names></name><name name-style="western"><surname>Hun</surname><given-names>S</given-names></name></person-group> (<year>2013</year>) <article-title>Confirmation of three species of megophryid frogs (<tp:taxon-name><tp:taxon-name-part taxon-name-part-type="class">Amphibia</tp:taxon-name-part></tp:taxon-name>: <tp:taxon-name><tp:taxon-name-part taxon-name-part-type="family">Megophryidae</tp:taxon-name-part></tp:taxon-name>) from the Cardamom Mountains of Southwest Cambodia, with the rediscovery of a long lost species.</article-title><source>Cambodian Journal of Natural History</source><volume>2013</volume>(<issue>2</issue>): <fpage>66</fpage>–<lpage>72</lpage>.</mixed-citation></ref><ref id="B12"><mixed-citation xmlns:xlink="http://www.w3.org/1999/xlink" xlink:type="simple"><person-group><name name-style="western"><surname>Fei</surname><given-names>L</given-names></name><name name-style="western"><surname>Ye</surname><given-names>CY</given-names></name></person-group> (<year>2016</year>) Amphibians of China, Volume 1. Science Press, Beijing, 611–735.</mixed-citation></ref><ref id="B9"><mixed-citation xmlns:xlink="http://www.w3.org/1999/xlink" xlink:type="simple"><person-group><name name-style="western"><surname>Deuti</surname><given-names>K</given-names></name><name name-style="western"><surname>Grosjean</surname><given-names>S</given-names></name><name name-style="western"><surname>Nicolas</surname><given-names>V</given-names></name><name name-style="western"><surname>Vasudevan</surname><given-names>K</given-names></name><name name-style="western"><surname>Ohler</surname><given-names>A</given-names></name></person-group> (<year>2017</year>) <article-title>Nomenclatural puzzle in early <italic><tp:taxon-name><tp:taxon-name-part taxon-name-part-type="genus">Xenophrys</tp:taxon-name-part><tp:taxon-name-part taxon-name-part-type="species">nomina</tp:taxon-name-part></tp:taxon-name></italic> (<tp:taxon-name><tp:taxon-name-part taxon-name-part-type="order">Anura</tp:taxon-name-part></tp:taxon-name>, <tp:taxon-name><tp:taxon-name-part taxon-name-part-type="family">Megophryidae</tp:taxon-name-part></tp:taxon-name>) solved with description of two new species from India (Darjeeling hills and Sikkim).</article-title><source>Alytes</source><volume>34</volume>: <fpage>20</fpage>–<lpage>48</lpage>.</mixed-citation></ref><ref id="B40"><mixed-citation xmlns:xlink="http://www.w3.org/1999/xlink" xlink:type="simple"><person-group><name name-style="western"><surname>Mahony</surname><given-names>S</given-names></name><name name-style="western"><surname>Kamei</surname><given-names>RG</given-names></name><name name-style="western"><surname>Teeling</surname><given-names>EC</given-names></name><name name-style="western"><surname>Biju</surname><given-names>SD</given-names></name></person-group> (<year>2018</year>) <article-title>Cryptic diversity within the <italic><tp:taxon-name><tp:taxon-name-part taxon-name-part-type="genus">Megophrys</tp:taxon-name-part><tp:taxon-name-part taxon-name-part-type="species">major</tp:taxon-name-part></tp:taxon-name></italic> species group (<tp:taxon-name><tp:taxon-name-part taxon-name-part-type="class">Amphibia</tp:taxon-name-part></tp:taxon-name>: <tp:taxon-name><tp:taxon-name-part taxon-name-part-type="family">Megophryidae</tp:taxon-name-part></tp:taxon-name>) of the Asian Horned Frogs: Phylogenetic perspectives and a taxonomic revision of South Asian taxa, with descriptions of four new species.</article-title><source>Zootaxa</source><volume>4523</volume>(<issue>1</issue>): <fpage>1</fpage>–<lpage>96</lpage>. <ext-link xlink:href="10.11646/zootaxa.4523.1.1" ext-link-type="doi" xlink:type="simple">https://doi.org/10.11646/zootaxa.4523.1.1</ext-link></mixed-citation></ref><ref id="B51"><mixed-citation xmlns:xlink="http://www.w3.org/1999/xlink" xlink:type="simple"><person-group><name name-style="western"><surname>Shi</surname><given-names>S</given-names></name><name name-style="western"><surname>Zhang</surname><given-names>M</given-names></name><name name-style="western"><surname>Xie</surname><given-names>F</given-names></name><name name-style="western"><surname>Jiang</surname><given-names>J</given-names></name><name name-style="western"><surname>Liu</surname><given-names>W</given-names></name><name name-style="western"><surname>Ding</surname><given-names>L</given-names></name><name name-style="western"><surname>Luan</surname><given-names>L</given-names></name><name name-style="western"><surname>Wang</surname><given-names>B</given-names></name></person-group> (<year>2020</year>) <article-title>Multiple data revealed two new species of the Asian horned toad <italic><tp:taxon-name><tp:taxon-name-part taxon-name-part-type="genus">Megophrys</tp:taxon-name-part></tp:taxon-name></italic> Kuhl &amp; Van Hasselt, 1822 (<tp:taxon-name><tp:taxon-name-part taxon-name-part-type="order">Anura</tp:taxon-name-part></tp:taxon-name>, <tp:taxon-name><tp:taxon-name-part taxon-name-part-type="family">Megophryidae</tp:taxon-name-part></tp:taxon-name>) from the eastern corner of the Himalayas.</article-title><source>ZooKeys</source><volume>977</volume>: <fpage>101</fpage>–<lpage>161</lpage>. <ext-link xlink:href="10.3897/zookeys.977.55693" ext-link-type="doi" xlink:type="simple">https://doi.org/10.3897/zookeys.977.55693</ext-link></mixed-citation></ref><ref id="B41"><mixed-citation xmlns:xlink="http://www.w3.org/1999/xlink" xlink:type="simple"><person-group><name name-style="western"><surname>Mahony</surname><given-names>S</given-names></name><name name-style="western"><surname>Kamei</surname><given-names>RG</given-names></name><name name-style="western"><surname>Teeling</surname><given-names>EC</given-names></name><name name-style="western"><surname>Biju</surname><given-names>SD</given-names></name></person-group> (<year>2020</year>) <article-title>Taxonomic review of the Asian Horned Frogs (<tp:taxon-name><tp:taxon-name-part taxon-name-part-type="class">Amphibia</tp:taxon-name-part></tp:taxon-name>: <italic><tp:taxon-name><tp:taxon-name-part taxon-name-part-type="genus">Megophrys</tp:taxon-name-part></tp:taxon-name></italic> Kuhl &amp; Van Hasselt) of Northeast India and Bangladesh previously misidentified as <tp:taxon-name><tp:taxon-name-part taxon-name-part-type="genus">M.</tp:taxon-name-part><tp:taxon-name-part taxon-name-part-type="species">parva</tp:taxon-name-part></tp:taxon-name> (Boulenger), with descriptions of three new species.</article-title><source>Journal of Natural History</source><volume>54</volume>(<issue>1–4</issue>): <fpage>119</fpage>–<lpage>194</lpage>. <ext-link xlink:href="10.1080/00222933.2020.1736679" ext-link-type="doi" xlink:type="simple">https://doi.org/10.1080/00222933.2020.1736679</ext-link></mixed-citation></ref><ref id="B33"><mixed-citation xmlns:xlink="http://www.w3.org/1999/xlink" xlink:type="simple"><person-group><name name-style="western"><surname>Luong</surname><given-names>AM</given-names></name><name name-style="western"><surname>Hoang</surname><given-names>CV</given-names></name><name name-style="western"><surname>Pham</surname><given-names>CT</given-names></name><name name-style="western"><surname>Nguyen</surname><given-names>TT</given-names></name><name name-style="western"><surname>Orlov</surname><given-names>N</given-names></name><name name-style="western"><surname>Ziegler</surname><given-names>T</given-names></name><name name-style="western"><surname>Nguyen</surname><given-names>TQ</given-names></name></person-group> (<year>2022</year>) <article-title>A new species of <italic><tp:taxon-name><tp:taxon-name-part taxon-name-part-type="genus">Xenophrys</tp:taxon-name-part></tp:taxon-name></italic> (<tp:taxon-name><tp:taxon-name-part taxon-name-part-type="class">Amphibia</tp:taxon-name-part></tp:taxon-name>: <tp:taxon-name><tp:taxon-name-part taxon-name-part-type="order">Anura</tp:taxon-name-part></tp:taxon-name>: <tp:taxon-name><tp:taxon-name-part taxon-name-part-type="family">Megophryidae</tp:taxon-name-part></tp:taxon-name>) from Truong Son Range, Vietnam.</article-title><source>Zootaxa</source><volume>5150</volume>(<issue>3</issue>): <fpage>333</fpage>–<lpage>356</lpage>. <ext-link xlink:href="10.11646/zootaxa.5150.3.2" ext-link-type="doi" xlink:type="simple">https://doi.org/10.11646/zootaxa.5150.3.2</ext-link></mixed-citation></ref><ref id="B35"><mixed-citation xmlns:xlink="http://www.w3.org/1999/xlink" xlink:type="simple"><person-group><name name-style="western"><surname>Lyu</surname><given-names>ZT</given-names></name><name name-style="western"><surname>Qi</surname><given-names>S</given-names></name><name name-style="western"><surname>Wang</surname><given-names>J</given-names></name><name name-style="western"><surname>Zhang</surname><given-names>SY</given-names></name><name name-style="western"><surname>Zhao</surname><given-names>J</given-names></name><name name-style="western"><surname>Zeng</surname><given-names>ZC</given-names></name><name name-style="western"><surname>Wang</surname><given-names>H</given-names></name><name name-style="western"><surname>Yang</surname><given-names>JH</given-names></name><name name-style="western"><surname>Mo</surname><given-names>YM</given-names></name><name name-style="western"><surname>Wang</surname><given-names>YY</given-names></name></person-group> (<year>2023</year>) <article-title>Generic classification of Asian horned toads (<tp:taxon-name><tp:taxon-name-part taxon-name-part-type="order">Anura</tp:taxon-name-part></tp:taxon-name>: <tp:taxon-name><tp:taxon-name-part taxon-name-part-type="family">Megophryidae</tp:taxon-name-part></tp:taxon-name>: <tp:taxon-name><tp:taxon-name-part taxon-name-part-type="subfamily">Megophryinae</tp:taxon-name-part></tp:taxon-name>) and monograph of Chinese species.</article-title><source>Zoological Research</source><volume>44</volume>(<issue>2</issue>): <fpage>380</fpage>–<lpage>450</lpage>. <ext-link xlink:href="10.24272/j.issn.2095-8137.2022.372" ext-link-type="doi" xlink:type="simple">https://doi.org/10.24272/j.issn.2095-8137.2022.372</ext-link></mixed-citation></ref></ref-list></tp:taxon-treatment>
