# Supplementary material for: ﻿A new species of Xenophrys (Amphibia, Anura, Megophryidae) from southern Tibet, China
Source: Zookeys. 2023 Oct 20;1182:307–29. doi: 10.3897/zookeys.1182.106828 (PMC10612118; doi:10.3897/zookeys.1182.106828)
Supplement: Supplementary material 1 — References utilized for morphological characters of congeners of the genus Xenophrys [file zookeys-1182-307_article-106828__-s001.xlsx]

## Sheet: Sheet1
Table S1. References utilized for morphological characters of congeners of the genus Xenophrys
No.	Species	Literature obtained
1	Xenophrys ancrae (Mahony, Teeling, and Biju, 2013)	Mahony et al. 2013
2	Xenophrys auralensis (Ohler, Swan, and Daltry, 2002)	Ohler et al. 2002
3	Xenophrys awuh (Mahony, Kamei, Teeling, and Biju, 2020)	Mahony et al. 2020
4	Xenophrys damrei (Mahony, 2011)	Mahony, 2011
5	Xenophrys dzukou (Mahony, Kamei, Teeling, and Biju, 2020)	Mahony et al. 2020
6	Xenophrys flavipunctata (Mahony, Kamei, Teeling, and Biju, 2018)	Mahony et al. 2018
7	Xenophrys glandulosa (Fei, Ye, and Huang, 1990)	Fei et al. 1992; Fei et al. 2009; Fei and Ye 2016
8	Xenophrys himalayana (Mahony, Kamei, Teeling, and Biju, 2018)	Mahony et al. 2018
9	Xenophrys lekaguli (Stuart, Chuaynkern, Chan-ard, and Inger, 2006)	Stuart et al. 2006
10	Xenophrys pava (Boulenger, 1893)	Boulenger 1893; Mahony et al. 2020
11	Xenophrys major (Boulenger, 1908)	Boulenger 1908; Mahony et al. 2018
12	Xenophrys mangshanensis (Fei and Ye, 1990)	Fei et al. 1992; Fei and Ye 2016
13	Xenophrys maosonensis (Bourret, 1937)	Bourret 1942; Mahony et al. 2018
14	Xenophrys medogensis (Fei, Ye, and Huang, 1983)	Fei at al. 1983, 2009; Fei and Ye 2016; Shi et al. 2020
15	Xenophrys megacephala (Mahony, Sengupta, Kamei, and Biju, 2011)	Mahony et al. 2011; Mahony et al. 2020
16	Xenophrys monticola Günther, 1864	Dueti et al. 2017; Mahony et al. 2018
17	Xenophrys numhbumaeng (Mahony, Kamei, Teeling, and Biju, 2020)	Mahony et al. 2020
18	Xenophrys oreocrypta (Mahony, Kamei, Teeling, and Biju, 2018)	Mahony et al. 2018
19	Xenophrys oropedion (Mahony, Teeling, and Biju, 2013)	Mahony et al. 2013
20	Xenophrys pachyproctus (Huang, 1981)	Huang and Fei 1981; Huang et al. 1998; Shi et al. 2020
21	Xenophrys periosa (Mahony, Kamei, Teeling, and Biju, 2018)	Mahony et al. 2018
22	Xenophrys robusta (Boulenger, 1908)	Boulenger 1908; Mahony et al. 2018
23	Xenophrys serchhipii (Mathew and Sen, 2007)	Mathew and Sen 2007; Mahony et al. 2020
24	Xenophrys takensis (Mahony, 2011)	Mahony et al. 2011
25	Xenophrys truongsonensis Luong, Hoang, Pham, Nguyen, Orlov, Ziegler, and Nguyen, 2022	Luong et al. 2022
26	Xenophrys zhangi (Ye and Fei, 1992)	Ye and Fei 1992; Fei et al. 2009; Fei and Ye 2016
27	Xenophrys zunhebotoensis Mathew and Sen, 2007	Mathew and Sen 2007, Mahony et al. 2020
28	Xenophrys dehongensis Lyu and Wang, 2023	Lyu et al. 2023
29	Xenophrys lancangica Lyu, Wang, and Wang, 2023	Lyu et al. 2023
